# Supplementary material for: Impaired learning, memory, and extinction in posttraumatic stress disorder: translational meta-analysis of clinical and preclinical studies
Source: Transl Psychiatry. 2023 Dec 7;13:376. doi: 10.1038/s41398-023-02660-7 (PMC10703817; doi:10.1038/s41398-023-02660-7)
Supplement: Supplementary file 3 — Reference list meta-analyses [file 41398_2023_2660_MOESM3_ESM.xlsx]

## Sheet: screened
PMID	Title	Authors	Citation	First Author	Journal/Book	Publication Year	DOI
32428628	Effects of early life social experience on fear extinction and related glucocorticoid profiles - behavioral and neurochemical approaches in a rat model of PTSD	Lin CC, Cheng PY, Liu YP.	Behav Brain Res. 2020 Aug 5;391:112686. doi: 10.1016/j.bbr.2020.112686. Epub 2020 May 16.	Lin CC	Behav Brain Res	2020	10.1016/j.bbr.2020.112686
32425832	Possible Long-Term Effects of Childhood Maltreatment on Cognitive Function in Adult Women With Posttraumatic Stress Disorder	Nakayama M, Hori H, Itoh M, Lin M, Niwa M, Ino K, Imai R, Ogawa S, Sekiguchi A, Matsui M, Kunugi H, Kim Y.	Front Psychiatry. 2020 Apr 24;11:344. doi: 10.3389/fpsyt.2020.00344. eCollection 2020.	Nakayama M	Front Psychiatry	2020	10.3389/fpsyt.2020.00344
32421008	Assessment of Stress Effects on Cognitive Flexibility using an Operant Strategy Shifting Paradigm	Gargiulo AT, Li X, Grafe LA.	J Vis Exp. 2020 May 4;(159). doi: 10.3791/61228.	Gargiulo AT	J Vis Exp	2020	10.3791/61228
32396486	A proposed role for glucocorticoids in mediating dopamine-dependent cue-reward learning	Lopez SA, Flagel SB.	Stress. 2021 Mar;24(2):154-167. doi: 10.1080/10253890.2020.1768240. Epub 2020 Jun 11.	Lopez SA	Stress	2021	10.1080/10253890.2020.1768240
32380274	Modulation of fear behavior and neuroimmune alterations in house dust mite exposed A/J mice, a model of severe asthma	Lewkowich I, Ahlbrand R, Johnson E, McAlees J, Nawreen N, Raman R, Lingel I, Hargis J, Hoover C, Sah R.	Brain Behav Immun. 2020 Aug;88:688-698. doi: 10.1016/j.bbi.2020.04.084. Epub 2020 May 4.	Lewkowich I	Brain Behav Immun	2020	10.1016/j.bbi.2020.04.084
32348016	Predictors of positive and negative post-traumatic psychological outcomes in a sample of Iranian cancer survivors	MoshirPanahi S, Moradi AR, Ghaderi B, McEwen C, Jobson L.	Br J Health Psychol. 2020 Sep;25(3):390-404. doi: 10.1111/bjhp.12412. Epub 2020 Apr 29.	MoshirPanahi S	Br J Health Psychol	2020	10.1111/bjhp.12412
32341766	REM sleep in acutely traumatized individuals and interventions for the secondary prevention of post-traumatic stress disorder	Repantis D, Wermuth K, Tsamitros N, Danker-Hopfe H, Bublitz JC, Kühn S, Dresler M.	Eur J Psychotraumatol. 2020 Apr 6;11(1):1740492. doi: 10.1080/20008198.2020.1740492. eCollection 2020.	Repantis D	Eur J Psychotraumatol	2020	10.1080/20008198.2020.1740492
32333135	The role of glucocorticoid receptors in the induction and prevention of hippocampal abnormalities in an animal model of posttraumatic stress disorder	Araki M, Fuchikami M, Omura J, Miyagi T, Nagashima N, Okamoto Y, Morinobu S.	Psychopharmacology (Berl). 2020 Jul;237(7):2125-2137. doi: 10.1007/s00213-020-05523-x. Epub 2020 Apr 24.	Araki M	Psychopharmacology (Berl)	2020	10.1007/s00213-020-05523-x
32332995	Dopamine D1R-neuron cacna1c deficiency: a new model of extinction therapy-resistant post-traumatic stress	Bavley CC, Kabir ZD, Walsh AP, Kosovsky M, Hackett J, Sun H, Vázquez-Rosa E, Cintrón-Pérez CJ, Miller E, Koh Y, Pieper AA, Rajadhyaksha AM.	Mol Psychiatry. 2021 Jun;26(6):2286-2298. doi: 10.1038/s41380-020-0730-8. Epub 2020 Apr 24.	Bavley CC	Mol Psychiatry	2021	10.1038/s41380-020-0730-8
32329303	The Neurochemical Effects of Prazosin Treatment on Fear Circuitry in a Rat Traumatic Stress Model	Ketenci S, Acet NG, Sarıdoğan GE, Aydın B, Cabadak H, Gören MZ.	Clin Psychopharmacol Neurosci. 2020 May 31;18(2):219-230. doi: 10.9758/cpn.2020.18.2.219.	Ketenci S	Clin Psychopharmacol Neurosci	2020	10.9758/cpn.2020.18.2.219
32310142	Objective Characterization of Activity, Sleep, and Circadian Rhythm Patterns Using a Wrist-Worn Actigraphy Sensor: Insights Into Posttraumatic Stress Disorder	Tsanas A, Woodward E, Ehlers A.	JMIR Mhealth Uhealth. 2020 Apr 20;8(4):e14306. doi: 10.2196/14306.	Tsanas A	JMIR Mhealth Uhealth	2020	10.2196/14306
32302820	No robust differences in fear conditioning between patients with fear-related disorders and healthy controls	Pöhlchen D, Leuchs L, Binder FP, Blaskovich B, Nantawisarakul T, Topalidis P, Brückl TM, Norrholm SD, Jovanovic T; BeCOME working group; Spoormaker VI.	Behav Res Ther. 2020 Jun;129:103610. doi: 10.1016/j.brat.2020.103610. Epub 2020 Mar 29.	Pöhlchen D	Behav Res Ther	2020	10.1016/j.brat.2020.103610
32295535	Clinical correlates of insomnia in patients with persistent post-traumatic headache compared with migraine	Kim SK, Chong CD, Dumkrieger G, Ross K, Berisha V, Schwedt TJ.	J Headache Pain. 2020 Apr 15;21(1):33. doi: 10.1186/s10194-020-01103-8.	Kim SK	J Headache Pain	2020	10.1186/s10194-020-01103-8
32293830	Trauma, treatment and Tetris: video gaming increases hippocampal volume in male patients with combat-related posttraumatic stress disorder	Butler O, Herr K, Willmund G, Gallinat J, Kühn S, Zimmermann P.	J Psychiatry Neurosci. 2020 Jul 1;45(4):279-287. doi: 10.1503/jpn.190027.	Butler O	J Psychiatry Neurosci	2020	10.1503/jpn.190027
32284819	Recognizing hotspots in Brief Eclectic Psychotherapy for PTSD by text and audio mining	Wiegersma S, Nijdam MJ, van Hessen AJ, Truong KP, Veldkamp BP, Olff M.	Eur J Psychotraumatol. 2020 Mar 17;11(1):1726672. doi: 10.1080/20008198.2020.1726672. eCollection 2020.	Wiegersma S	Eur J Psychotraumatol	2020	10.1080/20008198.2020.1726672
32267780	Genistein Prevents Single Prolonged Stress-Induced Cognitive Impairment in a Post-Traumatic Stress Disorder Rat Model via Activation of the Serotonergic System	Lee B, Choi GM, Shim I, Lee H.	J Med Food. 2020 May;23(5):476-484. doi: 10.1089/jmf.2019.4519. Epub 2020 Apr 8.	Lee B	J Med Food	2020	10.1089/jmf.2019.4519
32228684	Sex-specific and shared expression profiles of vulnerability and resilience to trauma in brain and blood	Kim GS, Uddin M.	Biol Sex Differ. 2020 Mar 30;11(1):13. doi: 10.1186/s13293-020-00288-6.	Kim GS	Biol Sex Differ	2020	10.1186/s13293-020-00288-6
32222725	Neural correlates of conceptual-level fear generalization in posttraumatic stress disorder	Morey RA, Haswell CC, Stjepanović D; Mid-Atlantic MIRECC Workgroup,; Dunsmoor JE, LaBar KS.	Neuropsychopharmacology. 2020 Jul;45(8):1380-1389. doi: 10.1038/s41386-020-0661-8. Epub 2020 Mar 28.	Morey RA	Neuropsychopharmacology	2020	10.1038/s41386-020-0661-8
32183089	Exposure Therapy for Post-Traumatic Stress Disorder: Factors of Limited Success and Possible Alternative Treatment	Markowitz S, Fanselow M.	Brain Sci. 2020 Mar 13;10(3):167. doi: 10.3390/brainsci10030167.	Markowitz S	Brain Sci	2020	10.3390/brainsci10030167
32182559	Is post-traumatic embitterment disorder a yet unknown comorbidity of anorexia nervosa?	Bou Khalil R, Guillaume S.	Med Hypotheses. 2020 Mar 10;140:109670. doi: 10.1016/j.mehy.2020.109670. Online ahead of print.	Bou Khalil R	Med Hypotheses	2020	10.1016/j.mehy.2020.109670
32179237	Side effects of induced lateral eye movements during aversive ideation	Leer A, Engelhard IM.	J Behav Ther Exp Psychiatry. 2020 Sep;68:101566. doi: 10.1016/j.jbtep.2020.101566. Epub 2020 Mar 4.	Leer A	J Behav Ther Exp Psychiatry	2020	10.1016/j.jbtep.2020.101566
32176590	PTSD, but not history of mTBI, is associated with altered myelin in combat-exposed Iraq and Afghanistan Veterans	Jak AJ, Jurick S, Hoffman S, Evangelista ND, Deford N, Keller A, Merritt VC, Sanderson-Cimino M, Sorg S, Delano-Wood L, Bangen KJ.	Clin Neuropsychol. 2020 Aug;34(6):1070-1087. doi: 10.1080/13854046.2020.1730975. Epub 2020 Mar 16.	Jak AJ	Clin Neuropsychol	2020	10.1080/13854046.2020.1730975
32165120	Early life social experience affects adulthood fear extinction deficit and associated dopamine profile abnormalities in a rat model of PTSD	Lin CC, Chen TY, Cheng PY, Liu YP.	Prog Neuropsychopharmacol Biol Psychiatry. 2020 Jul 13;101:109914. doi: 10.1016/j.pnpbp.2020.109914. Epub 2020 Mar 9.	Lin CC	Prog Neuropsychopharmacol Biol Psychiatry	2020	10.1016/j.pnpbp.2020.109914
32161657	The coMforT study of a trauma-informed mindfulness intervention for women who have experienced domestic violence and abuse: a protocol for an intervention refinement and individually randomized parallel feasibility trial	Pitt K, Feder GS, Gregory A, Hawcroft C, Kessler D, Malpass A, Millband S, Morris R, Zammit S, Lewis NV.	Pilot Feasibility Stud. 2020 Feb 28;6:33. doi: 10.1186/s40814-019-0527-1. eCollection 2020.	Pitt K	Pilot Feasibility Stud	2020	10.1186/s40814-019-0527-1
32151452	[Virtual reality exposure therapy for post-traumatic stress disorders, obsessive-compulsive disorders and anxiety disorders: Indications, added value and limitations]	Lognoul M, Nasello J, Triffaux JM.	Encephale. 2020 Aug;46(4):293-300. doi: 10.1016/j.encep.2020.01.005. Epub 2020 Mar 6.	Lognoul M	Encephale	2020	10.1016/j.encep.2020.01.005
32143600	Silibinin prevents depression-like behaviors in a single prolonged stress rat model: the possible role of serotonin	Lee B, Choi GM, Sur B.	BMC Complement Med Ther. 2020 Mar 6;20(1):70. doi: 10.1186/s12906-020-2868-y.	Lee B	BMC Complement Med Ther	2020	10.1186/s12906-020-2868-y
32134285	Cognitive processes associated with sudden gains in cognitive therapy for posttraumatic stress disorder in routine care	Wiedemann M, Stott R, Nickless A, Beierl ET, Wild J, Warnock-Parkes E, Grey N, Clark DM, Ehlers A.	J Consult Clin Psychol. 2020 May;88(5):455-469. doi: 10.1037/ccp0000488. Epub 2020 Mar 5.	Wiedemann M	J Consult Clin Psychol	2020	10.1037/ccp0000488
32133592	Evaluation of the Effect of Prazosin Treatment on α-2c Adrenoceptor and Apoptosis Protein Levels in the Predator Scent-Induced Rat Model of Post-Traumatic Stress Disorder	Aykac A, Şehirli AÖ, Gören MZ.	J Mol Neurosci. 2020 Jul;70(7):1120-1129. doi: 10.1007/s12031-020-01518-7. Epub 2020 Mar 4.	Aykac A	J Mol Neurosci	2020	10.1007/s12031-020-01518-7
32128559	Associations Between Multiple Remote Mild TBIs and Objective Neuropsychological Functioning and Subjective Symptoms in Combat-Exposed Veterans	Merritt VC, Jurick SM, Crocker LD, Sullan MJ, Sakamoto MS, Davey DK, Hoffman SN, Keller AV, Jak AJ.	Arch Clin Neuropsychol. 2020 Jul 24;35(5):491-505. doi: 10.1093/arclin/acaa006.	Merritt VC	Arch Clin Neuropsychol	2020	10.1093/arclin/acaa006
32112915	Mechanisms of Memory Impairment Induced by Orexin-A via Orexin 1 and Orexin 2 Receptors in Post-traumatic Stress Disorder Rats	Han D, Han F, Shi Y, Zheng S, Wen L.	Neuroscience. 2020 Apr 15;432:126-136. doi: 10.1016/j.neuroscience.2020.02.026. Epub 2020 Feb 27.	Han D	Neuroscience	2020	10.1016/j.neuroscience.2020.02.026
32102272	Functional and Dysfunctional Neuroplasticity in Learning to Cope with Stress	Cabib S, Campus P, Conversi D, Orsini C, Puglisi-Allegra S.	Brain Sci. 2020 Feb 24;10(2):127. doi: 10.3390/brainsci10020127.	Cabib S	Brain Sci	2020	10.3390/brainsci10020127
32081932	The BDNF Val66Met polymorphism affects negative memory bias in civilian women with PTSD	Hori H, Itoh M, Yoshida F, Lin M, Niwa M, Hakamata Y, Ino K, Imai R, Ogawa S, Matsui M, Kamo T, Kunugi H, Kim Y.	Sci Rep. 2020 Feb 21;10(1):3151. doi: 10.1038/s41598-020-60096-1.	Hori H	Sci Rep	2020	10.1038/s41598-020-60096-1
32074319	Drivers of Preference for Evidence-Based PTSD Treatment: A Qualitative Assessment	Etingen B, Grubbs KM, Harik JM.	Mil Med. 2020 Jan 7;185(Suppl 1):303-310. doi: 10.1093/milmed/usz220.	Etingen B	Mil Med	2020	10.1093/milmed/usz220
32066681	Emotional remodeling with oxytocin durably rescues trauma-induced behavioral and neuro-morphological changes in rats: a promising treatment for PTSD	Le Dorze C, Borreca A, Pignataro A, Ammassari-Teule M, Gisquet-Verrier P.	Transl Psychiatry. 2020 Jan 27;10(1):27. doi: 10.1038/s41398-020-0714-0.	Le Dorze C	Transl Psychiatry	2020	10.1038/s41398-020-0714-0
32044404	Investigating the role of the amygdala orexin receptor 1 in memory acquisition and extinction in a rat model of PTSD	Salehabadi S, Abrari K, Elahdadi Salmani M, Nasiri M, Lashkarbolouki T.	Behav Brain Res. 2020 Apr 20;384:112455. doi: 10.1016/j.bbr.2019.112455. Epub 2020 Feb 7.	Salehabadi S	Behav Brain Res	2020	10.1016/j.bbr.2019.112455
32024104	Hippocampal CCR5/RANTES Elevations in a Rodent Model of Post-Traumatic Stress Disorder: Maraviroc (a CCR5 Antagonist) Increases Corticosterone Levels and Enhances Fear Memory Consolidation	Merino JJ, Muñetón-Gomez V, Muñetón-Gómez C, Pérez-Izquierdo MÁ, Loscertales M, Toledano Gasca A.	Biomolecules. 2020 Feb 1;10(2):212. doi: 10.3390/biom10020212.	Merino JJ	Biomolecules	2020	10.3390/biom10020212
32013935	Exploring memory function in earthquake trauma survivors with resting-state fMRI and machine learning	Li Y, Zhu H, Ren Z, Lui S, Yuan M, Gong Q, Yuan C, Gao M, Qiu C, Zhang W.	BMC Psychiatry. 2020 Feb 3;20(1):43. doi: 10.1186/s12888-020-2452-5.	Li Y	BMC Psychiatry	2020	10.1186/s12888-020-2452-5
32009997	"Hidden" and Diverse Long-Term Impacts of Exposure to War and Violence	Drožđek B, Rodenburg J, Moyene-Jansen A.	Front Psychiatry. 2020 Jan 17;10:975. doi: 10.3389/fpsyt.2019.00975. eCollection 2019.	Drožđek B	Front Psychiatry	2020	10.3389/fpsyt.2019.00975
32009989	The Long-Term Mental Health Consequences of Torture, Loss, and Insecurity: A Qualitative Study Among Survivors of Armed Conflict in the Dang District of Nepal	Kienzler H, Sapkota RP.	Front Psychiatry. 2020 Jan 15;10:941. doi: 10.3389/fpsyt.2019.00941. eCollection 2019.	Kienzler H	Front Psychiatry	2020	10.3389/fpsyt.2019.00941
32008312	Anxiolytic-like effects of treadmill exercise on an animal model of post-traumatic stress disorder and its mechanism	Zhang J, Xue R, Li YF, Zhang YZ, Wei HW.	J Sports Med Phys Fitness. 2020 Jan;60(1):172-179. doi: 10.23736/S0022-4707.20.10120-8.	Zhang J	J Sports Med Phys Fitness	2020	10.23736/S0022-4707.20.10120-8
31995285	Assaying Fear Memory Discrimination and Generalization: Methods and Concepts	Bergstrom HC.	Curr Protoc Neurosci. 2020 Mar;91(1):e89. doi: 10.1002/cpns.89.	Bergstrom HC	Curr Protoc Neurosci	2020	10.1002/cpns.89
31971424	Temporary PTSD symptom increases among individuals receiving CPT in a hybrid effectiveness-implementation trial: Potential predictors and association with overall symptom change trajectory	Larsen SE, Mackintosh MA, La Bash H, Evans WR, Suvak MK, Shields N, Lane JEM, Sijercic I, Monson CM, Wiltsey Stirman S.	Psychol Trauma. 2022 Jul;14(5):853-861. doi: 10.1037/tra0000545. Epub 2020 Jan 23.	Larsen SE	Psychol Trauma	2022	10.1037/tra0000545
31962287	Endocannabinoid modulating drugs improve anxiety but not the expression of conditioned fear in a rodent model of post-traumatic stress disorder	Vimalanathan A, Gidyk DC, Diwan M, Gouveia FV, Lipsman N, Giacobbe P, Nobrega JN, Hamani C.	Neuropharmacology. 2020 Apr;166:107965. doi: 10.1016/j.neuropharm.2020.107965. Epub 2020 Jan 13.	Vimalanathan A	Neuropharmacology	2020	10.1016/j.neuropharm.2020.107965
31926905	Longitudinal changes of resting-state functional connectivity of amygdala following fear learning and extinction	Martynova O, Tetereva A, Balaev V, Portnova G, Ushakov V, Ivanitsky A.	Int J Psychophysiol. 2020 Mar;149:15-24. doi: 10.1016/j.ijpsycho.2020.01.002. Epub 2020 Jan 9.	Martynova O	Int J Psychophysiol	2020	10.1016/j.ijpsycho.2020.01.002
31910205	Treating patients with driving phobia by virtual reality exposure therapy - a pilot study	Kaussner Y, Kuraszkiewicz AM, Schoch S, Markel P, Hoffmann S, Baur-Streubel R, Kenntner-Mabiala R, Pauli P.	PLoS One. 2020 Jan 7;15(1):e0226937. doi: 10.1371/journal.pone.0226937. eCollection 2020.	Kaussner Y	PLoS One	2020	10.1371/journal.pone.0226937
31903815	A novel stress re-stress model: modification of re-stressor cue induces long-lasting post-traumatic stress disorder-like symptoms in rats	Prajapati SK, Singh N, Garabadu D, Krishnamurthy S.	Int J Neurosci. 2020 Sep;130(9):941-952. doi: 10.1080/00207454.2019.1711078. Epub 2020 Jan 12.	Prajapati SK	Int J Neurosci	2020	10.1080/00207454.2019.1711078
31869485	Administration of moclobemide facilitates fear extinction and attenuates anxiety-like behaviors by regulating synaptic-associated proteins in a rat model of post-traumatic stress disorder	Xiao B, Han F, Shi Y.	Synapse. 2020 Jun;74(6):e22146. doi: 10.1002/syn.22146. Epub 2020 Feb 17.	Xiao B	Synapse	2020	10.1002/syn.22146
31864116	The temporal course of over-generalized conditioned threat expectancies in posttraumatic stress disorder	Hammell AE, Helwig NE, Kaczkurkin AN, Sponheim SR, Lissek S.	Behav Res Ther. 2020 Jan;124:103513. doi: 10.1016/j.brat.2019.103513. Epub 2019 Nov 9.	Hammell AE	Behav Res Ther	2020	10.1016/j.brat.2019.103513
31863872	Efficient parameters of vagus nerve stimulation to enhance extinction learning in an extinction-resistant rat model of PTSD	Souza RR, Robertson NM, Mathew E, Tabet MN, Bucksot JE, Pruitt DT, Rennaker RL, Hays SA, McIntyre CK, Kilgard MP.	Prog Neuropsychopharmacol Biol Psychiatry. 2020 Apr 20;99:109848. doi: 10.1016/j.pnpbp.2019.109848. Epub 2019 Dec 19.	Souza RR	Prog Neuropsychopharmacol Biol Psychiatry	2020	10.1016/j.pnpbp.2019.109848
31843397	The serotonergic and alpha-1 adrenergic receptor modulator ACH-000029 ameliorates anxiety-like behavior in a post-traumatic stress disorder model	Azevedo H, Ferreira M, Mascarello A, Osten P, Werneck Guimarães CR.	Neuropharmacology. 2020 Mar 1;164:107912. doi: 10.1016/j.neuropharm.2019.107912. Epub 2019 Dec 13.	Azevedo H	Neuropharmacology	2020	10.1016/j.neuropharm.2019.107912
31805289	Alpha(2)-adrenergic dysregulation in congenic DxH recombinant inbred mice selectively bred for a high fear-sensitized (H-FSS) startle response	Wickramasekara RN, Bockman C, Hanke J, Schwegler H, McGee J, Walsh E, Yilmazer-Hanke D.	Pharmacol Biochem Behav. 2020 Jan;188:172835. doi: 10.1016/j.pbb.2019.172835. Epub 2019 Dec 2.	Wickramasekara RN	Pharmacol Biochem Behav	2020	10.1016/j.pbb.2019.172835
31769379	Neuropsychological Outcomes of Exposure to Hurricane Katrina and Relocation	Walling E, Tucker P, Pfefferbaum B, Nguyen C, Mistry A.	Disaster Med Public Health Prep. 2020 Feb;14(1):89-92. doi: 10.1017/dmp.2019.110.	Walling E	Disaster Med Public Health Prep	2020	10.1017/dmp.2019.110
31765726	Behavioral effects of buspirone in a mouse model of posttraumatic stress disorder	Malikowska-Racia N, Popik P, Sałat K.	Behav Brain Res. 2020 Mar 2;381:112380. doi: 10.1016/j.bbr.2019.112380. Epub 2019 Nov 22.	Malikowska-Racia N	Behav Brain Res	2020	10.1016/j.bbr.2019.112380
31765510	Neurocomputational Changes in Inhibitory Control Associated With Prolonged Exposure Therapy	Harlé KM, Spadoni AD, Norman SB, Simmons AN.	J Trauma Stress. 2020 Aug;33(4):500-510. doi: 10.1002/jts.22461. Epub 2019 Nov 25.	Harlé KM	J Trauma Stress	2020	10.1002/jts.22461
31762950	Neurobehavioral moderators of post-traumatic stress disorder (PTSD) trajectories: study protocol of a prospective MRI study of recent trauma survivors	Ben-Zion Z, Fine NB, Keynan NJ, Admon R, Halpern P, Liberzon I, Hendler T, Shalev AY.	Eur J Psychotraumatol. 2019 Nov 11;10(1):1683941. doi: 10.1080/20008198.2019.1683941. eCollection 2019.	Ben-Zion Z	Eur J Psychotraumatol	2019	10.1080/20008198.2019.1683941
31759046	Akt dependent adult hippocampal neurogenesis regulates the behavioral improvement of treadmill running to mice model of post-traumatic stress disorder	Sun L, Cui K, Xing F, Liu X.	Behav Brain Res. 2020 Feb 3;379:112375. doi: 10.1016/j.bbr.2019.112375. Epub 2019 Nov 20.	Sun L	Behav Brain Res	2020	10.1016/j.bbr.2019.112375
31755013	Umbelliferone modulates depression-like symptoms by altering monoamines in a rat post-traumatic stress disorder model	Lee B, Yeom M, Shim I, Lee H, Hahm DH.	J Nat Med. 2020 Mar;74(2):377-386. doi: 10.1007/s11418-019-01373-w. Epub 2019 Nov 21.	Lee B	J Nat Med	2020	10.1007/s11418-019-01373-w
31734707	Vitamin E prevents the cognitive impairments in post-traumatic stress disorder rat model: behavioral and molecular study	Ahmed M, Alzoubi KH, Khabour OF.	Psychopharmacology (Berl). 2020 Feb;237(2):599-607. doi: 10.1007/s00213-019-05395-w. Epub 2019 Nov 16.	Ahmed M	Psychopharmacology (Berl)	2020	10.1007/s00213-019-05395-w
31711893	Vitamin C attenuates memory loss induced by post-traumatic stress like behavior in a rat model	Alzoubi KH, Shatnawi AF, Al-Qudah MA, Alfaqih MA.	Behav Brain Res. 2020 Feb 3;379:112350. doi: 10.1016/j.bbr.2019.112350. Epub 2019 Nov 8.	Alzoubi KH	Behav Brain Res	2020	10.1016/j.bbr.2019.112350
31711031	Brain activity mediators of PTSD symptom reduction during real-time fMRI amygdala neurofeedback emotional training	Misaki M, Phillips R, Zotev V, Wong CK, Wurfel BE, Krueger F, Feldner M, Bodurka J.	Neuroimage Clin. 2019;24:102047. doi: 10.1016/j.nicl.2019.102047. Epub 2019 Oct 22.	Misaki M	Neuroimage Clin	2019	10.1016/j.nicl.2019.102047
31697945	Long-lasting neurobehavioral alterations in burn-injured mice resembling post-traumatic stress disorder in humans	Zhang QH, Hao JW, Li GL, Ji XJ, Zhou M, Yao YM.	Exp Neurol. 2020 Jan;323:113084. doi: 10.1016/j.expneurol.2019.113084. Epub 2019 Nov 5.	Zhang QH	Exp Neurol	2020	10.1016/j.expneurol.2019.113084
31669451	Enhanced exposure therapy for combat-related Posttraumatic Stress Disorder (PTSD): Study protocol for a randomized controlled trial	Difede J, Rothbaum BO, Rizzo AA, Wyka K, Spielman L, Jovanovic T, Reist C, Roy MJ, Norrholm SD, Glatt C, Lee F.	Contemp Clin Trials. 2019 Dec;87:105857. doi: 10.1016/j.cct.2019.105857. Epub 2019 Oct 24.	Difede J	Contemp Clin Trials	2019	10.1016/j.cct.2019.105857
31657073	Additive influences of acute early life stress and sex on vulnerability for aversion-resistant alcohol drinking	Radke AK, Held IT, Sneddon EA, Riddle CA, Quinn JJ.	Addict Biol. 2020 Nov;25(6):e12829. doi: 10.1111/adb.12829. Epub 2019 Oct 27.	Radke AK	Addict Biol	2020	10.1111/adb.12829
31655485	Angiotensin involvement in trauma processing-exploring candidate neurocognitive mechanisms of preventing post-traumatic stress symptoms	Shkreli L, Woud ML, Ramsbottom R, Rupietta AE, Waldhauser GT, Kumsta R, Reinecke A.	Neuropsychopharmacology. 2020 Feb;45(3):507-514. doi: 10.1038/s41386-019-0553-y. Epub 2019 Oct 26.	Shkreli L	Neuropsychopharmacology	2020	10.1038/s41386-019-0553-y
31655035	Correlation between hypothalamic-pituitary-adrenal axis gene polymorphisms and posttraumatic stress disorder symptoms	Zhang K, Wang L, Li G, Cao C, Fang R, Liu P, Luo S, Zhang X.	Horm Behav. 2020 Jan;117:104604. doi: 10.1016/j.yhbeh.2019.104604. Epub 2019 Nov 6.	Zhang K	Horm Behav	2020	10.1016/j.yhbeh.2019.104604
31654623	The effects of eicosapentaenoic acid dietary supplementation on behavioral parameters and expression of hippocampal brain-derived neurotrophic factor in an animal model of post-traumatic stress disorder	Tanichi M, Shimizu K, Enomoto S, Koga M, Toda H, Nagamine M, Suzuki E, Nibuya M.	Eur J Pharmacol. 2019 Dec 15;865:172751. doi: 10.1016/j.ejphar.2019.172751. Epub 2019 Oct 22.	Tanichi M	Eur J Pharmacol	2019	10.1016/j.ejphar.2019.172751
31654545	Posttraumatic stress disorder and the social brain: Affect-related disruption of the default and mirror networks	Tan KM, Burklund LJ, Craske MG, Lieberman MD.	Depress Anxiety. 2019 Nov;36(11):1058-1071. doi: 10.1002/da.22953. Epub 2019 Sep 2.	Tan KM	Depress Anxiety	2019	10.1002/da.22953
31642818	Protective effects of vortioxetine in predator scent stress model of post-traumatic stress disorder in rats: role on neuroplasticity and apoptosis	Ozbeyli D, Aykac A, Alaca N, Hazar-Yavuz AN, Ozkan N, Sener G.	J Physiol Pharmacol. 2019 Aug;70(4). doi: 10.26402/jpp.2019.4.07. Epub 2019 Oct 19.	Ozbeyli D	J Physiol Pharmacol	2019	10.26402/jpp.2019.4.07
31639528	Spatio-temporal associations with memory cues are linked to analogue traumatic intrusions	Meyer T, Ikani N, Morina N.	Behav Res Ther. 2019 Dec;123:103481. doi: 10.1016/j.brat.2019.103481. Epub 2019 Sep 23.	Meyer T	Behav Res Ther	2019	10.1016/j.brat.2019.103481
31627171	Machine-learning-based classification between post-traumatic stress disorder and major depressive disorder using P300 features	Shim M, Jin MJ, Im CH, Lee SH.	Neuroimage Clin. 2019;24:102001. doi: 10.1016/j.nicl.2019.102001. Epub 2019 Sep 5.	Shim M	Neuroimage Clin	2019	10.1016/j.nicl.2019.102001
31622603	Neuropeptide Y and cannabinoids interaction in the amygdala after exposure to shock and reminders model of PTSD	Maymon N, Mizrachi Zer-Aviv T, Sabban EL, Akirav I.	Neuropharmacology. 2020 Jan 1;162:107804. doi: 10.1016/j.neuropharm.2019.107804. Epub 2019 Oct 14.	Maymon N	Neuropharmacology	2020	10.1016/j.neuropharm.2019.107804
31620028	Reducing the Emotionality of Auditory Hallucination Memories in Patients Suffering From Auditory Hallucinations	Matthijssen SJMA, Heitland I, Verhoeven LCM, van den Hout MA.	Front Psychiatry. 2019 Sep 18;10:637. doi: 10.3389/fpsyt.2019.00637. eCollection 2019.	Matthijssen SJMA	Front Psychiatry	2019	10.3389/fpsyt.2019.00637
31584243	Neurophysiology of threat processing bias in combat-related post-traumatic stress disorder	DeLaRosa BL, Spence JS, Didehbani N, Tillman GD, Motes MA, Bass C, Kraut MA, Hart J Jr.	Hum Brain Mapp. 2020 Jan;41(1):218-229. doi: 10.1002/hbm.24800. Epub 2019 Oct 4.	DeLaRosa BL	Hum Brain Mapp	2020	10.1002/hbm.24800
31574137	Sub-types of safety behaviours and their effects on social anxiety disorder	Gray E, Beierl ET, Clark DM.	PLoS One. 2019 Oct 1;14(10):e0223165. doi: 10.1371/journal.pone.0223165. eCollection 2019.	Gray E	PLoS One	2019	10.1371/journal.pone.0223165
31561480	Endocannabinoids and Fear-Related Behavior in Mice Selectively Bred for High or Low Alcohol Preference	Kirchhoff AM, Barker EL, Chester JA.	Brain Sci. 2019 Sep 26;9(10):254. doi: 10.3390/brainsci9100254.	Kirchhoff AM	Brain Sci	2019	10.3390/brainsci9100254
31554865	Sensory sensitivity as a link between concussive traumatic brain injury and PTSD	Hoffman AN, Lam J, Hovda DA, Giza CC, Fanselow MS.	Sci Rep. 2019 Sep 25;9(1):13841. doi: 10.1038/s41598-019-50312-y.	Hoffman AN	Sci Rep	2019	10.1038/s41598-019-50312-y
31539899	Accelerated development of cocaine-associated dopamine transients and cocaine use vulnerability following traumatic stress	Brodnik ZD, Black EM, España RA.	Neuropsychopharmacology. 2020 Feb;45(3):472-481. doi: 10.1038/s41386-019-0526-1. Epub 2019 Sep 20.	Brodnik ZD	Neuropsychopharmacology	2020	10.1038/s41386-019-0526-1
31527186	Single prolonged stress alters neural activation in the periacqueductal gray and midline thalamic nuclei during emotional learning and memory	Della Valle R, Mohammadmirzaei N, Knox D.	Learn Mem. 2019 Sep 16;26(10):1-9. doi: 10.1101/lm.050310.119. Print 2019 Oct.	Della Valle R	Learn Mem	2019	10.1101/lm.050310.119
31513835	Apelin-13 enhances contextual fear extinction in rats	Chen FL, Li J, Wang B, Tian SW, Long C.	Neurosci Lett. 2019 Nov 1;712:134487. doi: 10.1016/j.neulet.2019.134487. Epub 2019 Sep 9.	Chen FL	Neurosci Lett	2019	10.1016/j.neulet.2019.134487
31507261	Cognitive paths from trauma to posttraumatic stress disorder: a prospective study of Ehlers and Clark's model in survivors of assaults or road traffic collisions	Beierl ET, Böllinghaus I, Clark DM, Glucksman E, Ehlers A.	Psychol Med. 2020 Oct;50(13):2172-2181. doi: 10.1017/S0033291719002253. Epub 2019 Sep 11.	Beierl ET	Psychol Med	2020	10.1017/S0033291719002253
31501510	Multi-omic biomarker identification and validation for diagnosing warzone-related post-traumatic stress disorder	Dean KR, Hammamieh R, Mellon SH, Abu-Amara D, Flory JD, Guffanti G, Wang K, Daigle BJ Jr, Gautam A, Lee I, Yang R, Almli LM, Bersani FS, Chakraborty N, Donohue D, Kerley K, Kim TK, Laska E, Young Lee M, Lindqvist D, Lori A, Lu L, Misganaw B, Muhie S, Newman J, Price ND, Qin S, Reus VI, Siegel C, Somvanshi PR, Thakur GS, Zhou Y; PTSD Systems Biology Consortium; Hood L, Ressler KJ, Wolkowitz OM, Ye…	Mol Psychiatry. 2020 Dec;25(12):3337-3349. doi: 10.1038/s41380-019-0496-z. Epub 2019 Sep 10.	Dean KR	Mol Psychiatry	2020	10.1038/s41380-019-0496-z
31488044	Inhibitory control of threat remembering in PTSD	Tudorache AC, El-Hage W, Tapia G, Goutaudier N, Kalenzaga S, Bouazzaoui B, Jaafari N, Clarys D.	Memory. 2019 Nov;27(10):1404-1414. doi: 10.1080/09658211.2019.1662053. Epub 2019 Sep 5.	Tudorache AC	Memory	2019	10.1080/09658211.2019.1662053
31473161	D-578, an orally active triple monoamine reuptake inhibitor, displays antidepressant and anti-PTSD like effects in rats	Dutta AK, Santra S, Harutyunyan A, Das B, Lisieski MJ, Xu L, Antonio T, Reith MEA, Perrine SA.	Eur J Pharmacol. 2019 Nov 5;862:172632. doi: 10.1016/j.ejphar.2019.172632. Epub 2019 Aug 29.	Dutta AK	Eur J Pharmacol	2019	10.1016/j.ejphar.2019.172632
31445955	Co-treatment of piracetam with risperidone rescued extinction deficits in experimental paradigms of post-traumatic stress disorder by restoring the physiological alterations in cortex and hippocampus	Uniyal A, Singh R, Akhtar A, Bansal Y, Kuhad A, Sah SP.	Pharmacol Biochem Behav. 2019 Oct;185:172763. doi: 10.1016/j.pbb.2019.172763. Epub 2019 Aug 22.	Uniyal A	Pharmacol Biochem Behav	2019	10.1016/j.pbb.2019.172763
31444653	Ketamine Alleviates Fear Generalization Through GluN2B-BDNF Signaling in Mice	Asim M, Hao B, Yang YH, Fan BF, Xue L, Shi YW, Wang XG, Zhao H.	Neurosci Bull. 2020 Feb;36(2):153-164. doi: 10.1007/s12264-019-00422-4. Epub 2019 Aug 23.	Asim M	Neurosci Bull	2020	10.1007/s12264-019-00422-4
31440750	[Intermittent hypoxic preconditioning relieves fear and anxiety behavior in post-traumatic stress model mice]	Ding FS, Cheng X, Zhao T, Zhao YQ, Zhang GB, Wu HT, Zhu LL, Wu KW.	Sheng Li Xue Bao. 2019 Aug 25;71(4):537-546.	Ding FS	Sheng Li Xue Bao	2019
31434003	Galanin administration into the prelimbic cortex impairs consolidation and expression of contextual fear conditioning	Hooversmith JM, Bhatti DL, Holmes PV.	Behav Brain Res. 2019 Dec 16;375:112160. doi: 10.1016/j.bbr.2019.112160. Epub 2019 Aug 18.	Hooversmith JM	Behav Brain Res	2019	10.1016/j.bbr.2019.112160
31401457	On EMDR: Measuring the working memory taxation of various types of eye (non-)movement conditions	van Veen SC, Kang S, van Schie K.	J Behav Ther Exp Psychiatry. 2019 Dec;65:101494. doi: 10.1016/j.jbtep.2019.101494. Epub 2019 Jun 10.	van Veen SC	J Behav Ther Exp Psychiatry	2019	10.1016/j.jbtep.2019.101494
31398536	The effects of dual-tasks on intrusive memories following analogue trauma	van Schie K, van Veen SC, Hagenaars MA.	Behav Res Ther. 2019 Sep;120:103448. doi: 10.1016/j.brat.2019.103448. Epub 2019 Jul 28.	van Schie K	Behav Res Ther	2019	10.1016/j.brat.2019.103448
31394483	Attentional bias and its temporal dynamics among war veterans suffering from chronic pain: Investigating the contribution of post-traumatic stress symptoms	Mazidi M, Vig K, Ranjbar S, Ebrahimi MR, Khatibi A.	J Anxiety Disord. 2019 Aug;66:102115. doi: 10.1016/j.janxdis.2019.102115. Epub 2019 Jul 26.	Mazidi M	J Anxiety Disord	2019	10.1016/j.janxdis.2019.102115
31391473	Predator-induced fear causes PTSD-like changes in the brains and behaviour of wild animals	Zanette LY, Hobbs EC, Witterick LE, MacDougall-Shackleton SA, Clinchy M.	Sci Rep. 2019 Aug 7;9(1):11474. doi: 10.1038/s41598-019-47684-6.	Zanette LY	Sci Rep	2019	10.1038/s41598-019-47684-6
31370877	Improvement of PTSD-like behavior by the forgetting effect of hippocampal neurogenesis enhancer memantine in a social defeat stress paradigm	Ishikawa R, Uchida C, Kitaoka S, Furuyashiki T, Kida S.	Mol Brain. 2019 Aug 2;12(1):68. doi: 10.1186/s13041-019-0488-6.	Ishikawa R	Mol Brain	2019	10.1186/s13041-019-0488-6
31349177	Attenuated prefrontal and temporal neural activity during working memory as a potential biomarker of suicidal ideation in veterans with PTSD	Bomyea J, Stout DM, Simmons AN.	J Affect Disord. 2019 Oct 1;257:607-614. doi: 10.1016/j.jad.2019.07.050. Epub 2019 Jul 10.	Bomyea J	J Affect Disord	2019	10.1016/j.jad.2019.07.050
31313894	Fear renewal activates cyclic adenosine monophosphate signaling in the dentate gyrus	Shi YW, Fan BF, Xue L, Wang XG, Ou XL.	Brain Behav. 2019 Aug;9(8):e01280. doi: 10.1002/brb3.1280. Epub 2019 Jul 17.	Shi YW	Brain Behav	2019	10.1002/brb3.1280
31310299	Effect of an ICU Diary on Posttraumatic Stress Disorder Symptoms Among Patients Receiving Mechanical Ventilation: A Randomized Clinical Trial	Garrouste-Orgeas M, Flahault C, Vinatier I, Rigaud JP, Thieulot-Rolin N, Mercier E, Rouget A, Grand H, Lesieur O, Tamion F, Hamidfar R, Renault A, Parmentier-Decrucq E, Monseau Y, Argaud L, Bretonnière C, Lautrette A, Badié J, Boulet E, Floccard B, Forceville X, Kipnis E, Soufir L, Valade S, Bige N, Gaffinel A, Hamzaoui O, Simon G, Thirion M, Bouadma L, Large A, Mira JP, Amdjar-Badidi N, Jourdain…	JAMA. 2019 Jul 16;322(3):229-239. doi: 10.1001/jama.2019.9058.	Garrouste-Orgeas M	JAMA	2019	10.1001/jama.2019.9058
31293400	Individual Vulnerability to Stress Is Associated With Increased Demand for Intravenous Heroin Self-administration in Rats	Stafford NP, Kazan TN, Donovan CM, Hart EE, Drugan RC, Charntikov S.	Front Behav Neurosci. 2019 Jun 25;13:134. doi: 10.3389/fnbeh.2019.00134. eCollection 2019.	Stafford NP	Front Behav Neurosci	2019	10.3389/fnbeh.2019.00134
31279324	Effects of hydrocortisone on autobiographical memory retrieval in patients with posttraumatic stress disorder and borderline personality disorder: the role of childhood trauma	Metz S, Fleischer J, Gärnter M, Golde S, Duesenberg M, Roepke S, Wolf OT, Otte C, Wingenfeld K.	Neuropsychopharmacology. 2019 Nov;44(12):2038-2044. doi: 10.1038/s41386-019-0459-8. Epub 2019 Jul 6.	Metz S	Neuropsychopharmacology	2019	10.1038/s41386-019-0459-8
31266409	Distress Tolerance and Symptom Severity as Mediators of Symptom Validity Failure in Veterans With PTSD	Miskey HM, Martindale SL, Shura RD, Taber KH.	J Neuropsychiatry Clin Neurosci. 2020 Spring;32(2):161-167. doi: 10.1176/appi.neuropsych.17110340. Epub 2019 Jul 3.	Miskey HM	J Neuropsychiatry Clin Neurosci	2020	10.1176/appi.neuropsych.17110340
31262544	Resting-state functional connectivity after hydrocortisone administration in patients with post-traumatic stress disorder and borderline personality disorder	Metz S, Fleischer J, Grimm S, Gärnter M, Golde S, Duesenberg M, Roepke S, Wolf OT, Otte C, Wingenfeld K.	Eur Neuropsychopharmacol. 2019 Aug;29(8):936-946. doi: 10.1016/j.euroneuro.2019.05.008. Epub 2019 Jun 28.	Metz S	Eur Neuropsychopharmacol	2019	10.1016/j.euroneuro.2019.05.008
31231478	The temporal dynamics of symptoms during exposure therapies of PTSD: a network approach	Hoffart A, Langkaas TF, Øktedalen T, Johnson SU.	Eur J Psychotraumatol. 2019 Jun 3;10(1):1618134. doi: 10.1080/20008198.2019.1618134. eCollection 2019.	Hoffart A	Eur J Psychotraumatol	2019	10.1080/20008198.2019.1618134
31223031	Tobacco Use and Cognitive Functioning in Veterans of the Conflicts in Iraq and Afghanistan	Ashendorf L, Shirk SD, Kelly MM.	Dev Neuropsychol. 2019 Aug;44(5):409-416. doi: 10.1080/87565641.2019.1632862. Epub 2019 Jun 21.	Ashendorf L	Dev Neuropsychol	2019	10.1080/87565641.2019.1632862
31218539	Withania somnifera root powder protects againist post-traumatic stress disorder-induced memory impairment	Alzoubi KH, Al Hilo AS, Al-Balas QA, El-Salem K, El-Elimat T, Alali FQ.	Mol Biol Rep. 2019 Oct;46(5):4709-4715. doi: 10.1007/s11033-019-04915-3. Epub 2019 Jun 19.	Alzoubi KH	Mol Biol Rep	2019	10.1007/s11033-019-04915-3
31206738	Generalization of fear in post-traumatic stress disorder	Lis S, Thome J, Kleindienst N, Mueller-Engelmann M, Steil R, Priebe K, Schmahl C, Hermans D, Bohus M.	Psychophysiology. 2020 Jan;57(1):e13422. doi: 10.1111/psyp.13422. Epub 2019 Jun 17.	Lis S	Psychophysiology	2020	10.1111/psyp.13422
31192654	The impact of PTSD and mTBI on the relationship between subjective and objective cognitive deficits in combat-exposed veterans	Mattson EK, Nelson NW, Sponheim SR, Disner SG.	Neuropsychology. 2019 Oct;33(7):913-921. doi: 10.1037/neu0000560. Epub 2019 Jun 13.	Mattson EK	Neuropsychology	2019	10.1037/neu0000560
31189410	Relation of positive memory recall count and accessibility with post-trauma mental health	Contractor AA, Banducci AN, Dolan M, Keegan F, Weiss NH.	Memory. 2019 Sep;27(8):1130-1143. doi: 10.1080/09658211.2019.1628994. Epub 2019 Jun 12.	Contractor AA	Memory	2019	10.1080/09658211.2019.1628994
31182594	Elevated dopamine signaling from ventral tegmental area to prefrontal cortical parvalbumin neurons drives conditioned inhibition	Yan R, Wang T, Zhou Q.	Proc Natl Acad Sci U S A. 2019 Jun 25;116(26):13077-13086. doi: 10.1073/pnas.1901902116. Epub 2019 Jun 10.	Yan R	Proc Natl Acad Sci U S A	2019	10.1073/pnas.1901902116
31177239	Predictors of work outcomes following supported employment in veterans with a history of traumatic brain injury	Church HR, Seewald PM, Clark JMR, Jak AJ, Twamley EW.	NeuroRehabilitation. 2019;44(3):333-339. doi: 10.3233/NRE-182631.	Church HR	NeuroRehabilitation	2019	10.3233/NRE-182631
31158497	Microglial cell hyper-ramification and neuronal dendritic spine loss in the hippocampus and medial prefrontal cortex in a mouse model of PTSD	Smith KL, Kassem MS, Clarke DJ, Kuligowski MP, Bedoya-Pérez MA, Todd SM, Lagopoulos J, Bennett MR, Arnold JC.	Brain Behav Immun. 2019 Aug;80:889-899. doi: 10.1016/j.bbi.2019.05.042. Epub 2019 May 31.	Smith KL	Brain Behav Immun	2019	10.1016/j.bbi.2019.05.042
31156405	Dissociation in Effective Treatment and Behavioral Phenotype Between Stress-Enhanced Fear Learning and Learned Helplessness	Conoscenti MA, Fanselow MS.	Front Behav Neurosci. 2019 May 15;13:104. doi: 10.3389/fnbeh.2019.00104. eCollection 2019.	Conoscenti MA	Front Behav Neurosci	2019	10.3389/fnbeh.2019.00104
31147546	Individual variability in behavior and functional networks predicts vulnerability using an animal model of PTSD	Dopfel D, Perez PD, Verbitsky A, Bravo-Rivera H, Ma Y, Quirk GJ, Zhang N.	Nat Commun. 2019 May 30;10(1):2372. doi: 10.1038/s41467-019-09926-z.	Dopfel D	Nat Commun	2019	10.1038/s41467-019-09926-z
31144830	Trauma-related psychiatric and behavioral conditions are uniquely associated with sustained attention dysfunction	Esterman M, Fortenbaugh FC, Pierce ME, Fonda JR, DeGutis J, Milberg W, McGlinchey R.	Neuropsychology. 2019 Jul;33(5):711-724. doi: 10.1037/neu0000525. Epub 2019 May 30.	Esterman M	Neuropsychology	2019	10.1037/neu0000525
31134710	Cancer-related cognitive impairment and associated factors in a sample of older male oral-digestive cancer survivors	Regier NG, Naik AD, Mulligan EA, Nasreddine ZS, Driver JA, Sada YH, Moye J.	Psychooncology. 2019 Jul;28(7):1551-1558. doi: 10.1002/pon.5131. Epub 2019 Jun 13.	Regier NG	Psychooncology	2019	10.1002/pon.5131
31133832	The Divergent Effects of CDPPB and Cannabidiol on Fear Extinction and Anxiety in a Predator Scent Stress Model of PTSD in Rats	Shallcross J, Hámor P, Bechard AR, Romano M, Knackstedt L, Schwendt M.	Front Behav Neurosci. 2019 May 10;13:91. doi: 10.3389/fnbeh.2019.00091. eCollection 2019.	Shallcross J	Front Behav Neurosci	2019	10.3389/fnbeh.2019.00091
31132569	Late glucocorticoid receptor antagonism changes the outcome of adult life stress	Ding J, da Silva MS, Lingeman J, Chen X, Shi Y, Han F, Meijer OC.	Psychoneuroendocrinology. 2019 Sep;107:169-178. doi: 10.1016/j.psyneuen.2019.05.014. Epub 2019 May 16.	Ding J	Psychoneuroendocrinology	2019	10.1016/j.psyneuen.2019.05.014
31106695	Variables associated with subjective cognitive change among Iraq and Afghanistan war Veterans with blast-related mild traumatic brain injury	Karr JE, Rau HK, Shofer JB, Hendrickson RC, Peskind ER, Pagulayan KF.	J Clin Exp Neuropsychol. 2019 Sep;41(7):680-693. doi: 10.1080/13803395.2019.1611740. Epub 2019 May 20.	Karr JE	J Clin Exp Neuropsychol	2019	10.1080/13803395.2019.1611740
31103906	Early childhood trauma alters neurological responses to mental stress in patients with coronary artery disease	Wittbrodt MT, Moazzami K, Lima BB, Alam ZS, Corry D, Hammadah M, Campanella C, Ward L, Quyyumi AA, Shah AJ, Vaccarino V, Nye JA, Douglas Bremner J.	J Affect Disord. 2019 Jul 1;254:49-58. doi: 10.1016/j.jad.2019.05.018. Epub 2019 May 11.	Wittbrodt MT	J Affect Disord	2019	10.1016/j.jad.2019.05.018
31103345	The anxiolytic-like effects of ginsenoside Rg2 on an animal model of PTSD	Gao ZW, Ju RL, Luo M, Wu SL, Zhang WT.	Psychiatry Res. 2019 Sep;279:130-137. doi: 10.1016/j.psychres.2018.12.034. Epub 2018 Dec 6.	Gao ZW	Psychiatry Res	2019	10.1016/j.psychres.2018.12.034
31085186	Dopamine D2/D3 receptor agonists attenuate PTSD-like symptoms in mice exposed to single prolonged stress	Malikowska-Racia N, Sałat K, Nowaczyk A, Fijałkowski Ł, Popik P.	Neuropharmacology. 2019 Sep 1;155:1-9. doi: 10.1016/j.neuropharm.2019.05.012. Epub 2019 May 11.	Malikowska-Racia N	Neuropharmacology	2019	10.1016/j.neuropharm.2019.05.012
31045558	Study on the mechanism of TMRK electroacupuncture in repairing synaptic plasticity in amygdala and hippocampus to relieve fear memory in PTSD rats	Li M, Li K, Zhang H, Jiang Y.	Technol Health Care. 2019;27(S1):425-443. doi: 10.3233/THC-199038.	Li M	Technol Health Care	2019	10.3233/THC-199038
31040357	Chemogenetic stimulation of the infralimbic cortex reverses alcohol-induced fear memory overgeneralization	Scarlata MJ, Lee SH, Lee D, Kandigian SE, Hiller AJ, Dishart JG, Mintz GE, Wang Z, Coste GI, Mousley AL, Soler I, Lawson K, Ng AJ, Bezek JL, Bergstrom HC.	Sci Rep. 2019 Apr 30;9(1):6730. doi: 10.1038/s41598-019-43159-w.	Scarlata MJ	Sci Rep	2019	10.1038/s41598-019-43159-w
31010369	Vagus nerve stimulation reverses the extinction impairments in a model of PTSD with prolonged and repeated trauma	Souza RR, Robertson NM, Pruitt DT, Gonzales PA, Hays SA, Rennaker RL, Kilgard MP, McIntyre CK.	Stress. 2019 Jul;22(4):509-520. doi: 10.1080/10253890.2019.1602604. Epub 2019 Apr 23.	Souza RR	Stress	2019	10.1080/10253890.2019.1602604
31003212	The post-aSAH syndrome: a self-reported cluster of symptoms in patients with aneurysmal subarachnoid hemorrhage	Haug Nordenmark T, Karic T, Røe C, Sorteberg W, Sorteberg A.	J Neurosurg. 2019 Apr 19;132(5):1556-1565. doi: 10.3171/2019.1.JNS183168.	Haug Nordenmark T	J Neurosurg	2019	10.3171/2019.1.JNS183168
30990461	Acceptability of a Plasticity-Focused Serious Game Intervention for Posttraumatic Stress Disorder: User Requirements Analysis	Jones M, Denisova A, Mitchell S, Owen T.	JMIR Serious Games. 2019 Apr 16;7(2):e11909. doi: 10.2196/11909.	Jones M	JMIR Serious Games	2019	10.2196/11909
30986752	Functional reorganization of neural networks involved in emotion regulation following trauma therapy for complex trauma disorders	Schlumpf YR, Nijenhuis ERS, Klein C, Jäncke L, Bachmann S.	Neuroimage Clin. 2019;23:101807. doi: 10.1016/j.nicl.2019.101807. Epub 2019 Apr 2.	Schlumpf YR	Neuroimage Clin	2019	10.1016/j.nicl.2019.101807
30986492	Investigating the reciprocal relationships between locomotor sensitization to ethanol and PTSD-like clusters in DBA/2J mice	Matonda-Ma-Nzuzi T, Didone V, Seutin V, Tirelli E, Quertemont E.	Behav Brain Res. 2019 Aug 5;368:111909. doi: 10.1016/j.bbr.2019.111909. Epub 2019 Apr 12.	Matonda-Ma-Nzuzi T	Behav Brain Res	2019	10.1016/j.bbr.2019.111909
30979537	Multiplexing of Theta and Alpha Rhythms in the Amygdala-Hippocampal Circuit Supports Pattern Separation of Emotional Information	Zheng J, Stevenson RF, Mander BA, Mnatsakanyan L, Hsu FPK, Vadera S, Knight RT, Yassa MA, Lin JJ.	Neuron. 2019 May 22;102(4):887-898.e5. doi: 10.1016/j.neuron.2019.03.025. Epub 2019 Apr 9.	Zheng J	Neuron	2019	10.1016/j.neuron.2019.03.025
30973205	Environmental variables that ameliorate extinction learning deficits in the 129S1/SvlmJ mouse strain	Cazares VA, Rodriguez G, Parent R, Ouillette L, Glanowska KM, Moore SJ, Murphy GG.	Genes Brain Behav. 2019 Sep;18(7):e12575. doi: 10.1111/gbb.12575. Epub 2019 May 7.	Cazares VA	Genes Brain Behav	2019	10.1111/gbb.12575
30963958	Impact of Repetitive Mild Traumatic Brain Injury on Behavioral and Hippocampal Deficits in a Mouse Model of Chronic Stress	Algamal M, Saltiel N, Pearson AJ, Ager B, Burca I, Mouzon B, Diamond DM, Mullan M, Ojo JO, Crawford F.	J Neurotrauma. 2019 Sep 1;36(17):2590-2607. doi: 10.1089/neu.2018.6314. Epub 2019 May 23.	Algamal M	J Neurotrauma	2019	10.1089/neu.2018.6314
30955840	Stimulation of Peroxisome Proliferator-Activated Receptor-α by N-Palmitoylethanolamine Engages Allopregnanolone Biosynthesis to Modulate Emotional Behavior	Locci A, Pinna G.	Biol Psychiatry. 2019 Jun 15;85(12):1036-1045. doi: 10.1016/j.biopsych.2019.02.006. Epub 2019 Feb 13.	Locci A	Biol Psychiatry	2019	10.1016/j.biopsych.2019.02.006
30952323	Avoidance learning and classical eyeblink conditioning as model systems to explore a learning diathesis model of PTSD	Allen MT, Handy JD, Miller DP, Servatius RJ.	Neurosci Biobehav Rev. 2019 May;100:370-386. doi: 10.1016/j.neubiorev.2019.03.003.	Allen MT	Neurosci Biobehav Rev	2019	10.1016/j.neubiorev.2019.03.003
30945914	Clinically significant cognitive dysfunction in OEF/OIF/OND veterans: Prevalence and clinical associations	Riley E, Mitko A, Stumps A, Robinson M, Milberg W, McGlinchey R, Esterman M, DeGutis J.	Neuropsychology. 2019 May;33(4):534-546. doi: 10.1037/neu0000529. Epub 2019 Apr 4.	Riley E	Neuropsychology	2019	10.1037/neu0000529
30944165	Using fMRI connectivity to define a treatment-resistant form of post-traumatic stress disorder	Etkin A, Maron-Katz A, Wu W, Fonzo GA, Huemer J, Vértes PE, Patenaude B, Richiardi J, Goodkind MS, Keller CJ, Ramos-Cejudo J, Zaiko YV, Peng KK, Shpigel E, Longwell P, Toll RT, Thompson A, Zack S, Gonzalez B, Edelstein R, Chen J, Akingbade I, Weiss E, Hart R, Mann S, Durkin K, Baete SH, Boada FE, Genfi A, Autea J, Newman J, Oathes DJ, Lindley SE, Abu-Amara D, Arnow BA, Crossley N, Hallmayer J, Fo…	Sci Transl Med. 2019 Apr 3;11(486):eaal3236. doi: 10.1126/scitranslmed.aal3236.	Etkin A	Sci Transl Med	2019	10.1126/scitranslmed.aal3236
30941016	Systemic Cellular Activation Mapping of an Extinction-Impaired Animal Model	Park K, Chung C.	Front Cell Neurosci. 2019 Mar 19;13:99. doi: 10.3389/fncel.2019.00099. eCollection 2019.	Park K	Front Cell Neurosci	2019	10.3389/fncel.2019.00099
30939398	A pilot randomized trial of a dual n-back emotional working memory training program for veterans with elevated PTSD symptoms	Larsen SE, Lotfi S, Bennett KP, Larson CL, Dean-Bernhoft C, Lee HJ.	Psychiatry Res. 2019 May;275:261-268. doi: 10.1016/j.psychres.2019.02.015. Epub 2019 Feb 7.	Larsen SE	Psychiatry Res	2019	10.1016/j.psychres.2019.02.015
30922409	Region- and time-dependent gene regulation in the amygdala and anterior cingulate cortex of a PTSD-like mouse model	Tanaka M, Li H, Zhang X, Singh J, Dalgard CL, Wilkerson M, Zhang Y.	Mol Brain. 2019 Mar 28;12(1):25. doi: 10.1186/s13041-019-0449-0.	Tanaka M	Mol Brain	2019	10.1186/s13041-019-0449-0
30901459	Implementing the Knowledge Assessment of CPT Critical Skills (KACCS) Scale	Atuel HR, Ursich L, Schuyler A, Berg D, Kintzle S, Castro C.	Mil Med. 2019 Mar 1;184(Suppl 1):461-466. doi: 10.1093/milmed/usy341.	Atuel HR	Mil Med	2019	10.1093/milmed/usy341
30898126	Effects of oxytocin on prosocial behavior and the associated profiles of oxytocinergic and corticotropin-releasing hormone receptors in a rodent model of posttraumatic stress disorder	Wang SC, Lin CC, Tzeng NS, Tung CS, Liu YP.	J Biomed Sci. 2019 Mar 21;26(1):26. doi: 10.1186/s12929-019-0514-0.	Wang SC	J Biomed Sci	2019	10.1186/s12929-019-0514-0
30881315	Computer-Based Executive Function Training for Combat Veterans With PTSD: A Pilot Clinical Trial Assessing Feasibility and Predictors of Dropout	Clausen AN, Thelen J, Francisco AJ, Bruce J, Martin L, McDowd J, Aupperle RL.	Front Psychiatry. 2019 Mar 1;10:62. doi: 10.3389/fpsyt.2019.00062. eCollection 2019.	Clausen AN	Front Psychiatry	2019	10.3389/fpsyt.2019.00062
30881293	Cognitive Flexibility Training Improves Extinction Retention Memory and Enhances Cortical Dopamine With and Without Traumatic Stress Exposure	Chaby LE, Karavidha K, Lisieski MJ, Perrine SA, Liberzon I.	Front Behav Neurosci. 2019 Mar 1;13:24. doi: 10.3389/fnbeh.2019.00024. eCollection 2019.	Chaby LE	Front Behav Neurosci	2019	10.3389/fnbeh.2019.00024
30871113	Omega-3 Fatty Acids Prevent Post-Traumatic Stress Disorder-Induced Memory Impairment	Alquraan L, Alzoubi KH, Hammad H, Rababa'h SY, Mayyas F.	Biomolecules. 2019 Mar 12;9(3):100. doi: 10.3390/biom9030100.	Alquraan L	Biomolecules	2019	10.3390/biom9030100
30870336	A Call to Restore Your Calling: Self-care of the Emergency Physician in the Face of Life-Changing Stress-Part 1 of 6	Mull CC, Thompson AD, Selbst SM, Miller EG, Rappaport DI, Gartner JC Jr, Bowman WR.	Pediatr Emerg Care. 2019 Apr;35(4):319-322. doi: 10.1097/PEC.0000000000001807.	Mull CC	Pediatr Emerg Care	2019	10.1097/PEC.0000000000001807
30865372	New neurons restore structural and behavioral abnormalities in a rat model of PTSD	Schoenfeld TJ, Rhee D, Martin L, Smith JA, Sonti AN, Padmanaban V, Cameron HA.	Hippocampus. 2019 Sep;29(9):848-861. doi: 10.1002/hipo.23087. Epub 2019 Mar 13.	Schoenfeld TJ	Hippocampus	2019	10.1002/hipo.23087
30849715	Current PTSD symptomatology distorts memory for past symptoms	Nahleen S, Nixon RDV, Takarangi MKT.	Psychiatry Res. 2019 Apr;274:330-334. doi: 10.1016/j.psychres.2019.02.052. Epub 2019 Feb 20.	Nahleen S	Psychiatry Res	2019	10.1016/j.psychres.2019.02.052
30831461	Altered default mode network connectivity in adolescents with post-traumatic stress disorder	Viard A, Mutlu J, Chanraud S, Guenolé F, Egler PJ, Gérardin P, Baleyte JM, Dayan J, Eustache F, Guillery-Girard B.	Neuroimage Clin. 2019;22:101731. doi: 10.1016/j.nicl.2019.101731. Epub 2019 Feb 22.	Viard A	Neuroimage Clin	2019	10.1016/j.nicl.2019.101731
30829814	Improvement and Prediction of Memory and Executive Functions in Patients Admitted to a Neurosurgery Service With Complicated and Uncomplicated Mild Traumatic Brain Injury	Holthe OO, Hellstrom T, Andelic N, Server A, Sigurdardottir S.	J Head Trauma Rehabil. 2019 Sep/Oct;34(5):E45-E56. doi: 10.1097/HTR.0000000000000463.	Holthe OO	J Head Trauma Rehabil	2019	10.1097/HTR.0000000000000463
30829662	Edaravone prevents memory impairment in an animal model of post-traumatic distress	Alzoubi KH, Shatnawi A, Al-Qudah MA, Alfaqih MA.	Behav Pharmacol. 2019 Apr;30(2 and 3-Spec Issue):201-207. doi: 10.1097/FBP.0000000000000479.	Alzoubi KH	Behav Pharmacol	2019	10.1097/FBP.0000000000000479
30817683	Insensitivity of auditory mismatch negativity to classical fear conditioning and extinction in healthy humans	Kurayama T, Matsuzawa D, Hirano Y, Shimizu E.	Neuroreport. 2019 May 1;30(7):468-472. doi: 10.1097/WNR.0000000000001221.	Kurayama T	Neuroreport	2019	10.1097/WNR.0000000000001221
30807663	Psychophysiological treatment outcomes: Corticotropin-releasing factor type 1 receptor antagonist increases inhibition of fear-potentiated startle in PTSD patients	Jovanovic T, Duncan EJ, Kaye J, Garza K, Norrholm SD, Inslicht SS, Neylan TC, Mathew SJ, Iosifescu D, Rothbaum BO, Mayberg HS, Dunlop BW.	Psychophysiology. 2020 Jan;57(1):e13356. doi: 10.1111/psyp.13356. Epub 2019 Feb 26.	Jovanovic T	Psychophysiology	2020	10.1111/psyp.13356
30804832	Bridging the Clinic to Community: Music Performance as Social Transformation for Military Service Members	Vaudreuil R, Bronson H, Bradt J.	Front Psychol. 2019 Feb 5;10:119. doi: 10.3389/fpsyg.2019.00119. eCollection 2019.	Vaudreuil R	Front Psychol	2019	10.3389/fpsyg.2019.00119
30791869	Exercise challenge alters Default Mode Network dynamics in Gulf War Illness	Rayhan RU, Washington SD, Garner R, Zajur K, Martinez Addiego F, VanMeter JW, Baraniuk JN.	BMC Neurosci. 2019 Feb 21;20(1):7. doi: 10.1186/s12868-019-0488-6.	Rayhan RU	BMC Neurosci	2019	10.1186/s12868-019-0488-6
30773148	Anterior hippocampal volume predicts affect-focused psychotherapy outcome	Suarez-Jimenez B, Zhu X, Lazarov A, Mann JJ, Schneier F, Gerber A, Barber JP, Chambless DL, Neria Y, Milrod B, Markowitz JC.	Psychol Med. 2020 Feb;50(3):396-402. doi: 10.1017/S0033291719000187. Epub 2019 Feb 18.	Suarez-Jimenez B	Psychol Med	2020	10.1017/S0033291719000187
30753875	Time-dependent protective effects of morphine against behavioral and morphological deficits in an animal model of posttraumatic stress disorder	RaiseAbdullahi P, Vafaei AA, Ghanbari A, Dadkhah M, Rashidy-Pour A.	Behav Brain Res. 2019 May 17;364:19-28. doi: 10.1016/j.bbr.2019.01.058. Epub 2019 Feb 10.	RaiseAbdullahi P	Behav Brain Res	2019	10.1016/j.bbr.2019.01.058
30742471	Therapeutic alliance across trauma-focused and non-trauma-focused psychotherapies among veterans with PTSD	Chen JA, Fortney JC, Bergman HE, Browne KC, Grubbs KM, Hudson TJ, Raue PJ.	Psychol Serv. 2020 Nov;17(4):452-460. doi: 10.1037/ser0000329. Epub 2019 Feb 11.	Chen JA	Psychol Serv	2020	10.1037/ser0000329
30727839	Cognitive Self-Efficacy and Mental Health Ratings after a Memory Skills Group for Older Veterans with PTSD	Tyrrell CJ, Shofer JB, Trittschuh EH.	Clin Gerontol. 2019 Jul-Sep;42(4):398-407. doi: 10.1080/07317115.2019.1569189. Epub 2019 Feb 7.	Tyrrell CJ	Clin Gerontol	2019	10.1080/07317115.2019.1569189
30724801	Early-life stress influences acute and sensitized responses of adult mice to cocaine by interacting with GABAA α2 receptor expression	Dixon CI, Walker SE, Swinny J, Belelli D, Lambert JJ, King SL, Stephens DN.	Behav Pharmacol. 2019 Apr;30(2 and 3-Spec Issue):272-281. doi: 10.1097/FBP.0000000000000466.	Dixon CI	Behav Pharmacol	2019	10.1097/FBP.0000000000000466
32440590	The Innate Alarm System and Subliminal Threat Presentation in Posttraumatic Stress Disorder: Neuroimaging of the Midbrain and Cerebellum	Terpou BA, Densmore M, Thome J, Frewen P, McKinnon MC, Lanius RA.	Chronic Stress (Thousand Oaks). 2019 Feb 5;3:2470547018821496. doi: 10.1177/2470547018821496. eCollection 2019 Jan-Dec.	Terpou BA	Chronic Stress (Thousand Oaks)	2019	10.1177/2470547018821496
30710446	Sex differences in mouse models of fear inhibition: Fear extinction, safety learning, and fear-safety discrimination	Clark JW, Drummond SPA, Hoyer D, Jacobson LH.	Br J Pharmacol. 2019 Nov;176(21):4149-4158. doi: 10.1111/bph.14600. Epub 2019 Apr 15.	Clark JW	Br J Pharmacol	2019	10.1111/bph.14600
30706031	Reward Ameliorates Posttraumatic Stress Disorder-Related Impairment in Sustained Attention	Dutra SJ, Marx BP, McGlinchey R, DeGutis J, Esterman M.	Chronic Stress (Thousand Oaks). 2018 Jan-Dec;2:2470547018812400. doi: 10.1177/2470547018812400. Epub 2018 Nov 26.	Dutra SJ	Chronic Stress (Thousand Oaks)	2018	10.1177/2470547018812400
30705647	Dynamic Patterns of Threat-Associated Gene Expression in the Amygdala and Blood	Lori A, Maddox SA, Sharma S, Andero R, Ressler KJ, Smith AK.	Front Psychiatry. 2019 Jan 17;9:778. doi: 10.3389/fpsyt.2018.00778. eCollection 2018.	Lori A	Front Psychiatry	2019	10.3389/fpsyt.2018.00778
30684892	Increased functional segregation of brain network associated with symptomatology and sustained attention in chronic post-traumatic stress disorder	Zhu H, Li Y, Yuan M, Ren Z, Yuan C, Meng Y, Wang J, Deng W, Qiu C, Huang X, Gong Q, Lui S, Zhang W.	J Affect Disord. 2019 Mar 15;247:183-191. doi: 10.1016/j.jad.2019.01.012. Epub 2019 Jan 17.	Zhu H	J Affect Disord	2019	10.1016/j.jad.2019.01.012
30670997	The Prospective Influence of Trait Alexithymia on Intrusive Memories: What Is the Role of Emotional Recognition Memory?	Sopp MR, Brueckner AH, Michael T.	Front Psychol. 2019 Jan 8;9:2642. doi: 10.3389/fpsyg.2018.02642. eCollection 2018.	Sopp MR	Front Psychol	2019	10.3389/fpsyg.2018.02642
30670988	Sex Differences in Nociceptin/Orphanin FQ Peptide Receptor-Mediated Pain and Anxiety Symptoms in a Preclinical Model of Post-traumatic Stress Disorder	Zhang Y, Schalo I, Durand C, Standifer KM.	Front Psychiatry. 2019 Jan 8;9:731. doi: 10.3389/fpsyt.2018.00731. eCollection 2018.	Zhang Y	Front Psychiatry	2019	10.3389/fpsyt.2018.00731
30670681	Assessment of fear and anxiety associated behaviors, physiology and neural circuits in rats with reduced serotonin transporter (SERT) levels	Johnson PL, Molosh AI, Federici LM, Bernabe C, Haggerty D, Fitz SD, Nalivaiko E, Truitt W, Shekhar A.	Transl Psychiatry. 2019 Jan 22;9(1):33. doi: 10.1038/s41398-019-0368-y.	Johnson PL	Transl Psychiatry	2019	10.1038/s41398-019-0368-y
30636629	CHIMERA repetitive mild traumatic brain injury induces chronic behavioural and neuropathological phenotypes in wild-type and APP/PS1 mice	Cheng WH, Martens KM, Bashir A, Cheung H, Stukas S, Gibbs E, Namjoshi DR, Button EB, Wilkinson A, Barron CJ, Cashman NR, Cripton PA, Wellington CL.	Alzheimers Res Ther. 2019 Jan 12;11(1):6. doi: 10.1186/s13195-018-0461-0.	Cheng WH	Alzheimers Res Ther	2019	10.1186/s13195-018-0461-0
30628802	Pair-housing rats does not protect from behavioral consequences of an acute traumatic experience	Tribble JE, Fanselow MS.	Behav Neurosci. 2019 Apr;133(2):232-239. doi: 10.1037/bne0000295. Epub 2019 Jan 10.	Tribble JE	Behav Neurosci	2019	10.1037/bne0000295
30621666	The ethanolic extract of Aralia continentalis ameliorates cognitive deficits via modifications of BDNF expression and anti-inflammatory effects in a rat model of post-traumatic stress disorder	Lee B, Hong R, Lim P, Cho D, Yeom M, Lee S, Kang KS, Lee SC, Shim I, Lee H, Hahm DH.	BMC Complement Altern Med. 2019 Jan 8;19(1):11. doi: 10.1186/s12906-018-2417-0.	Lee B	BMC Complement Altern Med	2019	10.1186/s12906-018-2417-0
30616128	Why do trauma survivors become depressed? Testing the behavioral model of depression in a nationally representative sample	Blakey SM, Yi JY, Calhoun PS, Beckham JC, Elbogen EB.	Psychiatry Res. 2019 Feb;272:587-594. doi: 10.1016/j.psychres.2018.12.150. Epub 2018 Dec 29.	Blakey SM	Psychiatry Res	2019	10.1016/j.psychres.2018.12.150
30611912	Neonatal isolation modulates glucocorticoid-receptor function and synaptic plasticity of hippocampal and amygdala neurons in a rat model of single prolonged stress	Cheng W, Han F, Shi Y.	J Affect Disord. 2019 Mar 1;246:682-694. doi: 10.1016/j.jad.2018.12.084. Epub 2018 Dec 25.	Cheng W	J Affect Disord	2019	10.1016/j.jad.2018.12.084
30610352	Glucocorticoid-induced enhancement of extinction-from animal models to clinical trials	de Quervain D, Wolf OT, Roozendaal B.	Psychopharmacology (Berl). 2019 Jan;236(1):183-199. doi: 10.1007/s00213-018-5116-0. Epub 2019 Jan 4.	de Quervain D	Psychopharmacology (Berl)	2019	10.1007/s00213-018-5116-0
30597251	Memory generalization after one-trial contextual fear conditioning: Effects of sex and neuropeptide S receptor deficiency	Germer J, Kahl E, Fendt M.	Behav Brain Res. 2019 Apr 1;361:159-166. doi: 10.1016/j.bbr.2018.12.046. Epub 2018 Dec 28.	Germer J	Behav Brain Res	2019	10.1016/j.bbr.2018.12.046
30596711	Effects of pregabalin on neurobehavior in an adult male rat model of PTSD	Valdivieso DA, Baughan TG 2nd, Canavati UM, Rey AM, Trotter CL, Burrell DR, Buonora JE, Ceremuga TE.	PLoS One. 2018 Dec 31;13(12):e0209494. doi: 10.1371/journal.pone.0209494. eCollection 2018.	Valdivieso DA	PLoS One	2018	10.1371/journal.pone.0209494
30572246	Intolerance of uncertainty and DSM-5 PTSD symptoms: Associations among a treatment seeking veteran sample	Raines AM, Oglesby ME, Walton JL, True G, Franklin CL.	J Anxiety Disord. 2019 Mar;62:61-67. doi: 10.1016/j.janxdis.2018.12.002. Epub 2018 Dec 12.	Raines AM	J Anxiety Disord	2019	10.1016/j.janxdis.2018.12.002
30554861	Effects of intranasal oxytocin on distraction as emotion regulation strategy in patients with post-traumatic stress disorder	Koch SBJ, van Zuiden M, Nawijn L, Frijling JL, Veltman DJ, Olff M.	Eur Neuropsychopharmacol. 2019 Dec;29(2):266-277. doi: 10.1016/j.euroneuro.2018.12.002. Epub 2018 Dec 13.	Koch SBJ	Eur Neuropsychopharmacol	2019	10.1016/j.euroneuro.2018.12.002
30538720	Genetic Model to Study the Co-Morbid Phenotypes of Increased Alcohol Intake and Prior Stress-Induced Enhanced Fear Memory	Lim PH, Shi G, Wang T, Jenz ST, Mulligan MK, Redei EE, Chen H.	Front Genet. 2018 Nov 27;9:566. doi: 10.3389/fgene.2018.00566. eCollection 2018.	Lim PH	Front Genet	2018	10.3389/fgene.2018.00566
30535682	The Elevated Plus Maze Test for Measuring Anxiety-Like Behavior in Rodents	Kraeuter AK, Guest PC, Sarnyai Z.	Methods Mol Biol. 2019;1916:69-74. doi: 10.1007/978-1-4939-8994-2_4.	Kraeuter AK	Methods Mol Biol	2019	10.1007/978-1-4939-8994-2_4
30532228	Characterizing changes in glucocorticoid receptor internalization in the fear circuit in an animal model of post traumatic stress disorder	Moulton E, Chamness M, Knox D.	PLoS One. 2018 Dec 7;13(12):e0205144. doi: 10.1371/journal.pone.0205144. eCollection 2018.	Moulton E	PLoS One	2018	10.1371/journal.pone.0205144
30519997	Effect of blast-related mTBI on the working memory system: a resting state fMRI study	Pagulayan KF, Petrie EC, Cook DG, Hendrickson RC, Rau H, Reilly M, Mayer C, Meabon JS, Raskind MA, Peskind ER, Kleinhans N.	Brain Imaging Behav. 2020 Aug;14(4):949-960. doi: 10.1007/s11682-018-9987-9.	Pagulayan KF	Brain Imaging Behav	2020	10.1007/s11682-018-9987-9
30507232	Reducing intrusive memories of trauma using a visuospatial interference intervention with inpatients with posttraumatic stress disorder (PTSD)	Kessler H, Holmes EA, Blackwell SE, Schmidt AC, Schweer JM, Bücker A, Herpertz S, Axmacher N, Kehyayan A.	J Consult Clin Psychol. 2018 Dec;86(12):1076-1090. doi: 10.1037/ccp0000340.	Kessler H	J Consult Clin Psychol	2018	10.1037/ccp0000340
30502903	When translational neuroscience fails in the clinic: Dexamethasone prior to virtual reality exposure therapy increases drop-out rates	Maples-Keller JL, Jovanovic T, Dunlop BW, Rauch S, Yasinski C, Michopoulos V, Coghlan C, Norrholm S, Rizzo AS, Ressler K, Rothbaum BO.	J Anxiety Disord. 2019 Jan;61:89-97. doi: 10.1016/j.janxdis.2018.10.006. Epub 2018 Oct 29.	Maples-Keller JL	J Anxiety Disord	2019	10.1016/j.janxdis.2018.10.006
30516021	Implicit but not explicit extinction to threat-conditioned stimulus prevents spontaneous recovery of threat-potentiated startle responses in humans	Oyarzún JP, Càmara E, Kouider S, Fuentemilla L, de Diego-Balaguer R.	Brain Behav. 2019 Jan;9(1):e01157. doi: 10.1002/brb3.1157. Epub 2018 Dec 4.	Oyarzún JP	Brain Behav	2019	10.1002/brb3.1157
30513893	Effects of Oxytocin on Fear Memory and Neuroinflammation in a Rodent Model of Posttraumatic Stress Disorder	Wang SC, Lin CC, Chen CC, Tzeng NS, Liu YP.	Int J Mol Sci. 2018 Dec 3;19(12):3848. doi: 10.3390/ijms19123848.	Wang SC	Int J Mol Sci	2018	10.3390/ijms19123848
30499934	The Role of Pain Catastrophizing in Cognitive Functioning Among Veterans With a History of Mild Traumatic Brain Injury	Hoffman SN, Herbert MS, Crocker LD, DeFord NE, Keller AV, Jurick SM, Sanderson-Cimino M, Jak AJ.	J Head Trauma Rehabil. 2019 Jul/Aug;34(4):E61-E66. doi: 10.1097/HTR.0000000000000453.	Hoffman SN	J Head Trauma Rehabil	2019	10.1097/HTR.0000000000000453
30473678	Blast-Exposed Veterans With Mild Traumatic Brain Injury Show Greater Frontal Cortical Thinning and Poorer Executive Functioning	Clark AL, Merritt VC, Bigler ED, Bangen KJ, Werhane M, Sorg SF, Bondi MW, Schiehser DM, Delano-Wood L.	Front Neurol. 2018 Nov 9;9:873. doi: 10.3389/fneur.2018.00873. eCollection 2018.	Clark AL	Front Neurol	2018	10.3389/fneur.2018.00873
30471214	Early Life Trauma Predicts Affective Phenomenology and the Effects are Partly Mediated by Staging Coupled with Lowered Lipid-Associated Antioxidant Defences	Maes M, Congio A, Moraes JB, Bonifacio KL, Barbosa DS, Vargas HO, Morris G, Puri BK, Michelin AP, Nunes SOV.	Biomol Concepts. 2018 Nov 20;9(1):115-130. doi: 10.1515/bmc-2018-0010.	Maes M	Biomol Concepts	2018	10.1515/bmc-2018-0010
30467678	Development of an ICU discharge instrument predicting psychological morbidity: a multinational study	Milton A, Schandl A, Soliman IW, Meijers K, van den Boogaard M, Larsson IM, Brorsson C, Östberg U, Oxenbøll-Collet M, Savilampi J, Paskins S, Bottai M, Sackey PV.	Intensive Care Med. 2018 Dec;44(12):2038-2047. doi: 10.1007/s00134-018-5467-3. Epub 2018 Nov 22.	Milton A	Intensive Care Med	2018	10.1007/s00134-018-5467-3
30467483	Psychological Burden in Female, Iraqi Refugees Who Suffered Extreme Violence by the "Islamic State": The Perspective of Care Providers	Rometsch-Ogioun El Sount C, Denkinger JK, Windthorst P, Nikendei C, Kindermann D, Renner V, Ringwald J, Brucker S, Tran VM, Zipfel S, Junne F.	Front Psychiatry. 2018 Nov 8;9:562. doi: 10.3389/fpsyt.2018.00562. eCollection 2018.	Rometsch-Ogioun El Sount C	Front Psychiatry	2018	10.3389/fpsyt.2018.00562
30459654	Minocycline Attenuates Stress-Induced Behavioral Changes via Its Anti-inflammatory Effects in an Animal Model of Post-traumatic Stress Disorder	Wang W, Wang R, Xu J, Qin X, Jiang H, Khalid A, Liu D, Pan F, Ho CSH, Ho RCM.	Front Psychiatry. 2018 Nov 6;9:558. doi: 10.3389/fpsyt.2018.00558. eCollection 2018.	Wang W	Front Psychiatry	2018	10.3389/fpsyt.2018.00558
30450388	Multimodal canonical correlation reveals converging neural circuitry across trauma-related disorders of affect and cognition	Stout DM, Buchsbaum MS, Spadoni AD, Risbrough VB, Strigo IA, Matthews SC, Simmons AN.	Neurobiol Stress. 2018 Sep 24;9:241-250. doi: 10.1016/j.ynstr.2018.09.006. eCollection 2018 Nov.	Stout DM	Neurobiol Stress	2018	10.1016/j.ynstr.2018.09.006
30444208	Mild Traumatic Brain Injury Burden Moderates the Relationship Between Cognitive Functioning and Suicidality in Iraq/Afghanistan-Era Veterans	Crocker LD, Keller AV, Jurick SM, Bomyea J, Hays CC, Twamley EW, Jak AJ.	J Int Neuropsychol Soc. 2019 Jan;25(1):79-89. doi: 10.1017/S1355617718000851. Epub 2018 Nov 16.	Crocker LD	J Int Neuropsychol Soc	2019	10.1017/S1355617718000851
30429779	Effects of Trauma in Adulthood and Adolescence on Fear Extinction and Extinction Retention: Advancing Animal Models of Posttraumatic Stress Disorder	Chen CV, Chaby LE, Nazeer S, Liberzon I.	Front Behav Neurosci. 2018 Oct 31;12:247. doi: 10.3389/fnbeh.2018.00247. eCollection 2018.	Chen CV	Front Behav Neurosci	2018	10.3389/fnbeh.2018.00247
30428446	Memory bias and its association with memory function in women with posttraumatic stress disorder	Itoh M, Hori H, Lin M, Niwa M, Ino K, Imai R, Ogawa S, Matsui M, Kamo T, Kim Y.	J Affect Disord. 2019 Feb 15;245:461-467. doi: 10.1016/j.jad.2018.10.365. Epub 2018 Nov 2.	Itoh M	J Affect Disord	2019	10.1016/j.jad.2018.10.365
30422805	Posttraumatic stress and autobiographical memory in chronic pain patients	Siqveland J, Hauff E, Ruud T, Brennen TJ.	Scand J Pain. 2019 Apr 24;19(2):337-343. doi: 10.1515/sjpain-2018-0044.	Siqveland J	Scand J Pain	2019	10.1515/sjpain-2018-0044
30396461	Stochastic resonance as a proposed neurobiological model for Eye Movement Desensitization and Reprocessing (EMDR) therapy	Miller PW, McGowan IW, Bergmann U, Farrell D, McLaughlin DF.	Med Hypotheses. 2018 Dec;121:106-111. doi: 10.1016/j.mehy.2018.09.010. Epub 2018 Sep 6.	Miller PW	Med Hypotheses	2018	10.1016/j.mehy.2018.09.010
30389908	Reward and aversion processing in patients with post-traumatic stress disorder: functional neuroimaging with visual and thermal stimuli	Elman I, Upadhyay J, Langleben DD, Albanese M, Becerra L, Borsook D.	Transl Psychiatry. 2018 Nov 2;8(1):240. doi: 10.1038/s41398-018-0292-6.	Elman I	Transl Psychiatry	2018	10.1038/s41398-018-0292-6
30382728	Effects of oxytocin on stress reactivity and craving in veterans with co-occurring PTSD and alcohol use disorder	Flanagan JC, Allan NP, Calhoun CD, Badour CL, Moran-Santa Maria M, Brady KT, Back SE.	Exp Clin Psychopharmacol. 2019 Feb;27(1):45-54. doi: 10.1037/pha0000232. Epub 2018 Nov 1.	Flanagan JC	Exp Clin Psychopharmacol	2019	10.1037/pha0000232
30377594	Aqueous extract of saffron administration along with amygdala deep brain stimulation promoted alleviation of symptoms in post-traumatic stress disorder (PTSD) in rats	Mokhtari Hashtjini M, Pirzad Jahromi G, Meftahi GH, Esmaeili D, Javidnazar D.	Avicenna J Phytomed. 2018 Jul-Aug;8(4):358-369.	Mokhtari Hashtjini M	Avicenna J Phytomed	2018
30371665	Stress-Enhanced Fear Learning, a Robust Rodent Model of Post-Traumatic Stress Disorder	Rajbhandari AK, Gonzalez ST, Fanselow MS.	J Vis Exp. 2018 Oct 13;(140):58306. doi: 10.3791/58306.	Rajbhandari AK	J Vis Exp	2018	10.3791/58306
30369604	Application of Single Prolonged Stress Induces Post-traumatic Stress Disorder-like Characteristics in Mice	Tanaka KI, Yagi T, Nanba T, Asanuma M.	Acta Med Okayama. 2018 Oct;72(5):479-485. doi: 10.18926/AMO/56245.	Tanaka KI	Acta Med Okayama	2018	10.18926/AMO/56245
30338570	Neurophysiological Correlates of Collective Trauma Recall in 2009 L'Aquila Earthquake Survivors	Massaro G, Altavilla D, Aceto P, Pellicano GR, Lucarelli G, Luciani M, Lai C.	J Trauma Stress. 2018 Oct;31(5):687-697. doi: 10.1002/jts.22334. Epub 2018 Oct 19.	Massaro G	J Trauma Stress	2018	10.1002/jts.22334
30336229	Voluntary exercise or systemic propranolol ameliorates stress-related maladaptive behaviors in female rats	Robinson S, Christ CC, Cahill MM, Aldrich SJ, Taylor-Yeremeeva E.	Physiol Behav. 2019 Jan 1;198:120-133. doi: 10.1016/j.physbeh.2018.10.012. Epub 2018 Oct 16.	Robinson S	Physiol Behav	2019	10.1016/j.physbeh.2018.10.012
30332748	Impaired Executive Functioning of Sexual Assault Survivors with Acute Stress Disorder	Park SM, Choi JS, Lee JS, Lee JY, Lee S, Jung HY.	J Clin Med. 2018 Oct 16;7(10):362. doi: 10.3390/jcm7100362.	Park SM	J Clin Med	2018	10.3390/jcm7100362
30327687	Gait and Conditioned Fear Impairments in a Mouse Model of Comorbid TBI and PTSD	Teutsch P, Jones CE, Kaiser ME, Avalon Gardner N, Lim MM.	Behav Neurol. 2018 Sep 20;2018:6037015. doi: 10.1155/2018/6037015. eCollection 2018.	Teutsch P	Behav Neurol	2018	10.1155/2018/6037015
30316170	Prevention of memory impairment induced by post-traumatic stress disorder by cerebrolysin	Alzoubi KH, Al-Ibbini AM, Nuseir KQ.	Psychiatry Res. 2018 Dec;270:430-437. doi: 10.1016/j.psychres.2018.10.008. Epub 2018 Oct 6.	Alzoubi KH	Psychiatry Res	2018	10.1016/j.psychres.2018.10.008
30316043	Dual-tasking during recall of negative memories or during visual perception of images: Effects on vividness and emotionality	Cuperus AA, Laken M, van Schie K, Engelhard IM, van den Hout MA.	J Behav Ther Exp Psychiatry. 2019 Mar;62:112-116. doi: 10.1016/j.jbtep.2018.10.003. Epub 2018 Oct 6.	Cuperus AA	J Behav Ther Exp Psychiatry	2019	10.1016/j.jbtep.2018.10.003
30295554	Impact of baseline neurocognitive functioning on outcomes following rehabilitation of executive function training for veterans with history of traumatic brain injury	Kornblith E, Abrams G, Chen AJ, Burciaga J, D'Esposito M, Novakovic-Agopian T.	Appl Neuropsychol Adult. 2020 Mar-Apr;27(2):108-120. doi: 10.1080/23279095.2018.1490738. Epub 2018 Oct 8.	Kornblith E	Appl Neuropsychol Adult	2020	10.1080/23279095.2018.1490738
30291225	A novel rat model of comorbid PTSD and addiction reveals intersections between stress susceptibility and enhanced cocaine seeking with a role for mGlu5 receptors	Schwendt M, Shallcross J, Hadad NA, Namba MD, Hiller H, Wu L, Krause EG, Knackstedt LA.	Transl Psychiatry. 2018 Oct 5;8(1):209. doi: 10.1038/s41398-018-0265-9.	Schwendt M	Transl Psychiatry	2018	10.1038/s41398-018-0265-9
30285825	The feasibility of following up prisoners, with mental health problems, after release: a pilot trial employing an innovative system, for engagement and retention in research, with a harder-to-engage population	Quinn C, Byng R, Shenton D, Smart C, Michie S, Stewart A, Taylor R, Maguire M, Harris T, Shaw J.	Trials. 2018 Oct 1;19(1):530. doi: 10.1186/s13063-018-2911-1.	Quinn C	Trials	2018	10.1186/s13063-018-2911-1
30260530	Exposure-based therapy changes amygdala and hippocampus resting-state functional connectivity in patients with posttraumatic stress disorder	Zhu X, Suarez-Jimenez B, Lazarov A, Helpman L, Papini S, Lowell A, Durosky A, Lindquist MA, Markowitz JC, Schneier F, Wager TD, Neria Y.	Depress Anxiety. 2018 Oct;35(10):974-984. doi: 10.1002/da.22816. Epub 2018 Sep 10.	Zhu X	Depress Anxiety	2018	10.1002/da.22816
30256497	Smaller hippocampal CA1 subfield volume in posttraumatic stress disorder	Chen LW, Sun D, Davis SL, Haswell CC, Dennis EL, Swanson CA, Whelan CD, Gutman B, Jahanshad N, Iglesias JE, Thompson P; Mid-Atlantic MIRECC Workgroup; Wagner HR, Saemann P, LaBar KS, Morey RA.	Depress Anxiety. 2018 Nov;35(11):1018-1029. doi: 10.1002/da.22833. Epub 2018 Sep 26.	Chen LW	Depress Anxiety	2018	10.1002/da.22833
30253231	Neural correlates of trauma-related single word processing in posttraumatic stress disorder	Neumeister P, Gathmann B, Hofmann D, Feldker K, Heitmann CY, Brinkmann L, Straube T.	Biol Psychol. 2018 Oct;138:172-178. doi: 10.1016/j.biopsycho.2018.09.010. Epub 2018 Sep 22.	Neumeister P	Biol Psychol	2018	10.1016/j.biopsycho.2018.09.010
30251159	Effects of fatty acid amide hydrolase inhibitor URB597 in a rat model of trauma-induced long-term anxiety	Danandeh A, Vozella V, Lim J, Oveisi F, Ramirez GL, Mears D, Wynn G, Piomelli D.	Psychopharmacology (Berl). 2018 Nov;235(11):3211-3221. doi: 10.1007/s00213-018-5020-7. Epub 2018 Sep 24.	Danandeh A	Psychopharmacology (Berl)	2018	10.1007/s00213-018-5020-7
30246290	Combined brain-derived neurotrophic factor with extinction training alleviate impaired fear extinction in an animal model of post-traumatic stress disorder	Kataoka T, Fuchikami M, Nojima S, Nagashima N, Araki M, Omura J, Miyagi T, Okamoto Y, Morinobu S.	Genes Brain Behav. 2019 Sep;18(7):e12520. doi: 10.1111/gbb.12520. Epub 2018 Oct 9.	Kataoka T	Genes Brain Behav	2019	10.1111/gbb.12520
30232864	[Acupuncture Intervention Improves Behavior Reactions and Learning-memory Ability in Post-traumatic Stress Disorder Rats]	Zhao YK, Han YD, Zhang YF, Zhu TT, Ma CB, Zhao ZT, Yan XK.	Zhen Ci Yan Jiu. 2018 Sep 25;43(9):562-6. doi: 10.13702/j.1000-0607.170652.	Zhao YK	Zhen Ci Yan Jiu	2018	10.13702/j.1000-0607.170652
30230992	Effects of swimming exercise on the extinction of fear memory in rats	Faria RS, Bereta ÁLB, Reis GHT, Santos LBB, Pereira MSG, Cortez PJO, Dias EV, Moreira DAR, Trzesniak C, Sartori CR.	J Neurophysiol. 2018 Nov 1;120(5):2649-2653. doi: 10.1152/jn.00586.2018. Epub 2018 Sep 19.	Faria RS	J Neurophysiol	2018	10.1152/jn.00586.2018
30228049	Prefrontal cortex rTMS reverses behavioral impairments and differentially activates c-Fos in a mouse model of post-traumatic stress disorder	Legrand M, Troubat R, Brizard B, Le Guisquet AM, Belzung C, El-Hage W.	Brain Stimul. 2019 Jan-Feb;12(1):87-95. doi: 10.1016/j.brs.2018.09.003. Epub 2018 Sep 8.	Legrand M	Brain Stimul	2019	10.1016/j.brs.2018.09.003
30219262	Posttraumatic stress disorder-type behaviors in streptozotocin-induced diabetic rats can be prevented by prolonged treatment with vitamin E	de Souza CP, Gambeta E, Stern CAJ, Zanoveli JM.	Behav Brain Res. 2019 Feb 1;359:749-754. doi: 10.1016/j.bbr.2018.09.008. Epub 2018 Sep 13.	de Souza CP	Behav Brain Res	2019	10.1016/j.bbr.2018.09.008
30204903	An Open Trial of Morning Bright Light Treatment Among US Military Veterans with Chronic Low Back Pain: A Pilot Study	Burgess HJ, Rizvydeen M, Kimura M, Pollack MH, Hobfoll SE, Rajan KB, Burns JW.	Pain Med. 2019 Apr 1;20(4):770-778. doi: 10.1093/pm/pny174.	Burgess HJ	Pain Med	2019	10.1093/pm/pny174
30181699	Tetramethylpyrazine reverses anxiety-like behaviors in a rat model of post-traumatic stress disorder	Lee B, Shim I, Lee H, Hahm DH.	Korean J Physiol Pharmacol. 2018 Sep;22(5):525-538. doi: 10.4196/kjpp.2018.22.5.525. Epub 2018 Aug 27.	Lee B	Korean J Physiol Pharmacol	2018	10.4196/kjpp.2018.22.5.525
30177846	The neural dynamics of deficient memory control in heavily traumatized refugees	Waldhauser GT, Dahl MJ, Ruf-Leuschner M, Müller-Bamouh V, Schauer M, Axmacher N, Elbert T, Hanslmayr S.	Sci Rep. 2018 Sep 3;8(1):13132. doi: 10.1038/s41598-018-31400-x.	Waldhauser GT	Sci Rep	2018	10.1038/s41598-018-31400-x
30169439	Cognitive Rehabilitation With Mobile Technology and Social Support for Veterans With TBI and PTSD: A Randomized Clinical Trial	Elbogen EB, Dennis PA, Van Voorhees EE, Blakey SM, Johnson JL, Johnson SC, Wagner HR, Hamer RM, Beckham JC, Manly T, Belger A.	J Head Trauma Rehabil. 2019 Jan/Feb;34(1):1-10. doi: 10.1097/HTR.0000000000000435.	Elbogen EB	J Head Trauma Rehabil	2019	10.1097/HTR.0000000000000435
30157766	How can we get Iraq- and Afghanistan-deployed US Veterans to participate in health-related research? Findings from a national focus group study	Littman AJ, True G, Ashmore E, Wellens T, Smith NL.	BMC Med Res Methodol. 2018 Aug 29;18(1):88. doi: 10.1186/s12874-018-0546-2.	Littman AJ	BMC Med Res Methodol	2018	10.1186/s12874-018-0546-2
30153692	Silymarin Prevents Memory Impairments, Anxiety, and Depressive-Like Symptoms in a Rat Model of Post-Traumatic Stress Disorder	El-Elimat T, Alzoubi KH, AbuAlSamen MM, Al Subeh ZY, Graf TN, Oberlies NH.	Planta Med. 2019 Jan;85(1):32-40. doi: 10.1055/a-0710-5673. Epub 2018 Aug 28.	El-Elimat T	Planta Med	2019	10.1055/a-0710-5673
30145770	Medical Student Reactions to Disaster after the 2011 Great East Japan Earthquake: Motivation and Posttraumatic Growth	Taku K, Prioleau PG, Anderson DS, Takeguchi Y, Sekine H, Maeda M, Yabe H, Yanagisawa RT, Katz CL.	Psychiatr Q. 2018 Dec;89(4):1007-1018. doi: 10.1007/s11126-018-9601-8.	Taku K	Psychiatr Q	2018	10.1007/s11126-018-9601-8
30136256	The Influence of Trauma on Autobiographical Memory in the Assessment of Somatoform Disorders According to DSM IV Criteria	Ciaramella A.	Psychiatr Q. 2018 Dec;89(4):991-1005. doi: 10.1007/s11126-018-9597-0.	Ciaramella A	Psychiatr Q	2018	10.1007/s11126-018-9597-0
30135051	Adapting Coordinated Anxiety Learning and Management for Veterans Affairs Community-Based Outpatient Clinics: Iterative Approach	Abraham TH, Marchant-Miros K, McCarther MB, Craske MG, Curran GM, Kearney LK, Greene C, Lindsay JA, Cucciare MA.	JMIR Ment Health. 2018 Aug 22;5(3):e10277. doi: 10.2196/10277.	Abraham TH	JMIR Ment Health	2018	10.2196/10277
30131685	Continuous Environmental Changes May Enhance Topographic Memory Skills. Evidence From L'Aquila Earthquake-Exposed Survivors	Piccardi L, Palmiero M, Bocchi A, Giannini AM, Boccia M, Baralla F, Cordellieri P, D'Amico S.	Front Hum Neurosci. 2018 Aug 7;12:318. doi: 10.3389/fnhum.2018.00318. eCollection 2018.	Piccardi L	Front Hum Neurosci	2018	10.3389/fnhum.2018.00318
30125245	Neurocognitive, emotional and neuroendocrine correlates of exposure to sexual assault in women	Quidé Y, Cléry H, Andersson F, Descriaud C, Saint-Martin P, Barantin L, Gissot V, Carrey Le Bas MP, Osterreicher S, Dufour-Rainfray D, Brizard B, Ogielska M, El-Hage W.	J Psychiatry Neurosci. 2018 Aug;43(5):318-326. doi: 10.1503/jpn.170116.	Quidé Y	J Psychiatry Neurosci	2018	10.1503/jpn.170116
30124361	Apolipoprotein E (APOE) ε4 genotype is associated with reduced neuropsychological performance in military veterans with a history of mild traumatic brain injury	Merritt VC, Clark AL, Sorg SF, Evangelista ND, Werhane ML, Bondi MW, Schiehser DM, Delano-Wood L.	J Clin Exp Neuropsychol. 2018 Dec;40(10):1050-1061. doi: 10.1080/13803395.2018.1508555. Epub 2018 Aug 20.	Merritt VC	J Clin Exp Neuropsychol	2018	10.1080/13803395.2018.1508555
30120421	Protective effects of elevated anandamide on stress and fear-related behaviors: translational evidence from humans and mice	Mayo LM, Asratian A, Lindé J, Holm L, Nätt D, Augier G, Stensson N, Vecchiarelli HA, Balsevich G, Aukema RJ, Ghafouri B, Spagnolo PA, Lee FS, Hill MN, Heilig M.	Mol Psychiatry. 2020 May;25(5):993-1005. doi: 10.1038/s41380-018-0215-1. Epub 2018 Aug 17.	Mayo LM	Mol Psychiatry	2020	10.1038/s41380-018-0215-1
30116769	REM sleep and safety signal learning in posttraumatic stress disorder: A preliminary study in military veterans	Straus LD, Norman SB, Risbrough VB, Acheson DT, Drummond SPA.	Neurobiol Stress. 2018 Jul 20;9:22-28. doi: 10.1016/j.ynstr.2018.07.001. eCollection 2018 Nov.	Straus LD	Neurobiol Stress	2018	10.1016/j.ynstr.2018.07.001
30113267	Blast Exposure Impairs Sensory Gating: Evidence from Measures of Acoustic Startle and Auditory Event-Related Potentials	Papesh MA, Elliott JE, Callahan ML, Storzbach D, Lim MM, Gallun FJ.	J Neurotrauma. 2019 Mar 1;36(5):702-712. doi: 10.1089/neu.2018.5801. Epub 2018 Oct 31.	Papesh MA	J Neurotrauma	2019	10.1089/neu.2018.5801
30111254	Trauma-Focused Art Therapy in the Treatment of Posttraumatic Stress Disorder: A Pilot Study	Schouten KA MATh, van Hooren S PhD, Knipscheer JW PhD, Kleber RJ PhD, Hutschemaekers GJM PhD.	J Trauma Dissociation. 2019 Jan-Feb;20(1):114-130. doi: 10.1080/15299732.2018.1502712. Epub 2018 Aug 15.	Schouten KA MATh	J Trauma Dissociation	2019	10.1080/15299732.2018.1502712
30089868	Acupuncture modulates stress response by the mTOR signaling pathway in a rat post-traumatic stress disorder model	Oh JY, Kim YK, Kim SN, Lee B, Jang JH, Kwon S, Park HJ.	Sci Rep. 2018 Aug 8;8(1):11864. doi: 10.1038/s41598-018-30337-5.	Oh JY	Sci Rep	2018	10.1038/s41598-018-30337-5
30086395	Association among anterior cingulate cortex volume, psychophysiological response, and PTSD diagnosis in a Veteran sample	Young DA, Chao L, Neylan TC, O'Donovan A, Metzler TJ, Inslicht SS.	Neurobiol Learn Mem. 2018 Nov;155:189-196. doi: 10.1016/j.nlm.2018.08.006. Epub 2018 Aug 4.	Young DA	Neurobiol Learn Mem	2018	10.1016/j.nlm.2018.08.006
30079015	Chronic Hippocampal Abnormalities and Blunted HPA Axis in an Animal Model of Repeated Unpredictable Stress	Algamal M, Ojo JO, Lungmus CP, Muza P, Cammarata C, Owens MJ, Mouzon BC, Diamond DM, Mullan M, Crawford F.	Front Behav Neurosci. 2018 Jul 20;12:150. doi: 10.3389/fnbeh.2018.00150. eCollection 2018.	Algamal M	Front Behav Neurosci	2018	10.3389/fnbeh.2018.00150
30064318	Bilateral amygdala stimulation reduces avoidance behavior in a predator scent posttraumatic stress disorder model	Dengler BA, Hawksworth SA, Berardo L, McDougall I, Papanastassiou AM.	Neurosurg Focus. 2018 Aug;45(2):E16. doi: 10.3171/2018.5.FOCUS18166.	Dengler BA	Neurosurg Focus	2018	10.3171/2018.5.FOCUS18166
30056129	Hyperbaric oxygen therapy restored traumatic stress-induced dysregulation of fear memory and related neurochemical abnormalities	Lin CC, Huang KL, Tung CS, Liu YP.	Behav Brain Res. 2019 Feb 1;359:861-870. doi: 10.1016/j.bbr.2018.07.014. Epub 2018 Jul 26.	Lin CC	Behav Brain Res	2019	10.1016/j.bbr.2018.07.014
30055619	Pilot to policy: statewide dissemination and implementation of evidence-based treatment for traumatized youth	Amaya-Jackson L, Hagele D, Sideris J, Potter D, Briggs EC, Keen L, Murphy RA, Dorsey S, Patchett V, Ake GS, Socolar R.	BMC Health Serv Res. 2018 Jul 28;18(1):589. doi: 10.1186/s12913-018-3395-0.	Amaya-Jackson L	BMC Health Serv Res	2018	10.1186/s12913-018-3395-0
30053860	Evaluating patterns and predictors of symptom change during a three-week intensive outpatient treatment for veterans with PTSD	Zalta AK, Held P, Smith DL, Klassen BJ, Lofgreen AM, Normand PS, Brennan MB, Rydberg TS, Boley RA, Pollack MH, Karnik NS.	BMC Psychiatry. 2018 Jul 27;18(1):242. doi: 10.1186/s12888-018-1816-6.	Zalta AK	BMC Psychiatry	2018	10.1186/s12888-018-1816-6
30052053	Earthquake brain: Impairment of spatial memory following long-term earthquake-related stress	Bell CJ, Frampton CM, Colhoun HC, Douglas KM, McIntosh VV, Carter FA, Jordan J, Carter JD, Smith RA, Marie LM, Loughlin A, Porter RJ.	Aust N Z J Psychiatry. 2019 Jan;53(1):37-47. doi: 10.1177/0004867418789498. Epub 2018 Jul 27.	Bell CJ	Aust N Z J Psychiatry	2019	10.1177/0004867418789498
30047490	Evaluation of the efficacy of a South African psychosocial model for the rehabilitation of torture survivors	Dix-Peek D, Dix-Peek D, Werbeloff M.	Torture. 2018;28(1):34-57.	Dix-Peek D	Torture	2018
30039838	[Evaluation of verbal inhibitory control with the Stroop Test in early episodes of psychosis with the experience of traumatic events in infancy]	Gimenez-Donoso S, Treen-Calvo D, Setien-Suero E, Tirapu-Ustarroz J, Crespo-Facorro B, Ayesa-Arriola R.	Rev Neurol. 2018 Aug 16;67(4):115-120.	Gimenez-Donoso S	Rev Neurol	2018
30037868	Providing psychological support to people in intensive care: development and feasibility study of a nurse-led intervention to prevent acute stress and long-term morbidity	Wade D, Als N, Bell V, Brewin C, D'Antoni D, Harrison DA, Harvey M, Harvey S, Howell D, Mouncey PR, Mythen M, Richards-Belle A, Smyth D, Weinman J, Welch J, Whitman C, Rowan KM; POPPI investigators.	BMJ Open. 2018 Jul 23;8(7):e021083. doi: 10.1136/bmjopen-2017-021083.	Wade D	BMJ Open	2018	10.1136/bmjopen-2017-021083
30036112	Neuropsychological correlates of self-reported impulsivity and informant-reported maladaptive behaviour among veterans with posttraumatic stress disorder and traumatic brain injury history	Kois LE, Blakey SM, Gardner BO, McNally MR, Johnson JL, Hamer RM, Elbogen EB.	Brain Inj. 2018;32(12):1484-1491. doi: 10.1080/02699052.2018.1497205. Epub 2018 Jul 23.	Kois LE	Brain Inj	2018	10.1080/02699052.2018.1497205
30035008	Real-time fMRI neurofeedback training of the amygdala activity with simultaneous EEG in veterans with combat-related PTSD	Zotev V, Phillips R, Misaki M, Wong CK, Wurfel BE, Krueger F, Feldner M, Bodurka J.	Neuroimage Clin. 2018 Apr 8;19:106-121. doi: 10.1016/j.nicl.2018.04.010. eCollection 2018.	Zotev V	Neuroimage Clin	2018	10.1016/j.nicl.2018.04.010
30031369	Worse baseline executive functioning is associated with dropout and poorer response to trauma-focused treatment for veterans with PTSD and comorbid traumatic brain injury	Crocker LD, Jurick SM, Thomas KR, Keller AV, Sanderson-Cimino M, Boyd B, Rodgers C, Twamley EW, Jak AJ.	Behav Res Ther. 2018 Sep;108:68-77. doi: 10.1016/j.brat.2018.07.004. Epub 2018 Jul 19.	Crocker LD	Behav Res Ther	2018	10.1016/j.brat.2018.07.004
30026011	Chronic exposure to cannabinoids before an emotional trauma may have negative effects on emotional function	Sbarski B, Akirav I.	Eur Neuropsychopharmacol. 2018 Aug;28(8):955-969. doi: 10.1016/j.euroneuro.2018.05.008. Epub 2018 Jun 30.	Sbarski B	Eur Neuropsychopharmacol	2018	10.1016/j.euroneuro.2018.05.008
30022871	Radix Polygalae Extract Attenuates PTSD-like Symptoms in a Mouse Model of Single Prolonged Stress and Conditioned Fear Possibly by Reversing BAG1	Shin JY, Shin JW, Ha SK, Kim Y, Swanberg KM, Lee S, Kim TW, Maeng S.	Exp Neurobiol. 2018 Jun;27(3):200-209. doi: 10.5607/en.2018.27.3.200. Epub 2018 May 24.	Shin JY	Exp Neurobiol	2018	10.5607/en.2018.27.3.200
30018659	Systemic Administration of Curcumin Affect Anxiety-Related Behaviors in a Rat Model of Posttraumatic Stress Disorder via Activation of Serotonergic Systems	Lee B, Lee H.	Evid Based Complement Alternat Med. 2018 Jun 19;2018:9041309. doi: 10.1155/2018/9041309. eCollection 2018.	Lee B	Evid Based Complement Alternat Med	2018	10.1155/2018/9041309
29982083	Neural circuitry changes associated with increasing self-efficacy in Posttraumatic Stress Disorder	Titcombe-Parekh RF, Chen J, Rahman N, Kouri N, Qian M, Li M, Bryant RA, Marmar CR, Brown AD.	J Psychiatr Res. 2018 Sep;104:58-64. doi: 10.1016/j.jpsychires.2018.06.009. Epub 2018 Jun 9.	Titcombe-Parekh RF	J Psychiatr Res	2018	10.1016/j.jpsychires.2018.06.009
29973144	Melatonin ameliorates cognitive memory by regulation of cAMP-response element-binding protein expression and the anti-inflammatory response in a rat model of post-traumatic stress disorder	Lee B, Shim I, Lee H, Hahm DH.	BMC Neurosci. 2018 Jul 4;19(1):38. doi: 10.1186/s12868-018-0439-7.	Lee B	BMC Neurosci	2018	10.1186/s12868-018-0439-7
29958337	Treatment Outcomes for Military Veterans With Posttraumatic Stress Disorder: Response Trajectories by Symptom Cluster	Phelps AJ, Steele Z, Cowlishaw S, Metcalf O, Alkemade N, Elliott P, O'Donnell M, Redston S, Kerr K, Howard A, Nursey J, Cooper J, Armstrong R, Fitzgerald L, Forbes D.	J Trauma Stress. 2018 Jun;31(3):401-409. doi: 10.1002/jts.22299.	Phelps AJ	J Trauma Stress	2018	10.1002/jts.22299
29942432	Effect of WIN55-212-2 and Consequences of Extinction Training on Conditioned Fear Memory in PTSD Male Rats	Ghasemi M, Abrari K, Goudarzi I, Rashidy-Pour A.	Basic Clin Neurosci. 2017 Nov-Dec;8(6):493-502. doi: 10.29252/NIRP.BCN.8.6.493.	Ghasemi M	Basic Clin Neurosci	2017	10.29252/NIRP.BCN.8.6.493
29940456	Premorbid adjustment predictors of cognitive dysfunction in schizophrenia	Stefanatou P, Karatosidi CS, Tsompanaki E, Kattoulas E, Stefanis NC, Smyrnis N.	Psychiatry Res. 2018 Sep;267:249-255. doi: 10.1016/j.psychres.2018.06.029. Epub 2018 Jun 18.	Stefanatou P	Psychiatry Res	2018	10.1016/j.psychres.2018.06.029
29937262	Does Traumatic Brain Injury Attenuate the Exposure Therapy Process?	Ragsdale KA, Gramlich MA, Beidel DC, Neer SM, Kitsmiller EG, Morrison KI.	Behav Ther. 2018 Jul;49(4):617-630. doi: 10.1016/j.beth.2017.09.008. Epub 2017 Oct 1.	Ragsdale KA	Behav Ther	2018	10.1016/j.beth.2017.09.008
29927732	Intermittent hypoxia improves behavioral and adrenal gland dysfunction induced by posttraumatic stress disorder in rats	Manukhina EB, Tseilikman VE, Tseilikman OB, Komelkova MV, Kondashevskaya MV, Goryacheva AV, Lapshin MS, Platkovskii PO, Alliluev AV, Downey HF.	J Appl Physiol (1985). 2018 Sep 1;125(3):931-937. doi: 10.1152/japplphysiol.01123.2017. Epub 2018 Jun 21.	Manukhina EB	J Appl Physiol (1985)	2018	10.1152/japplphysiol.01123.2017
29912061	A single low dose of hydrocortisone enhances cognitive functioning in HIV-infected women	Rubin LH, Phan KL, Keating SM, Maki PM.	AIDS. 2018 Sep 10;32(14):1983-1993. doi: 10.1097/QAD.0000000000001930.	Rubin LH	AIDS	2018	10.1097/QAD.0000000000001930
29902501	Repeated olanzapine treatment mitigates PTSD like symptoms in rats with changes in cell signaling factors	Reddy NR, Krishnamurthy S.	Brain Res Bull. 2018 Jun;140:365-377. doi: 10.1016/j.brainresbull.2018.06.003. Epub 2018 Jun 11.	Reddy NR	Brain Res Bull	2018	10.1016/j.brainresbull.2018.06.003
29892216	Ameliorating Impact of Prophylactic Intranasal Oxytocin on Signs of Fear in a Rat Model of Traumatic Stress	Renicker MD, Cysewski N, Palmer S, Nakonechnyy D, Keef A, Thomas M, Magori K, Daberkow DP.	Front Behav Neurosci. 2018 May 28;12:105. doi: 10.3389/fnbeh.2018.00105. eCollection 2018.	Renicker MD	Front Behav Neurosci	2018	10.3389/fnbeh.2018.00105
29884164	Using NIATx strategies to implement integrated services in routine care: a study protocol	Ford JH 2nd, Osborne EL, Assefa MT, McIlvaine AM, King AM, Campbell K, McGovern MP.	BMC Health Serv Res. 2018 Jun 8;18(1):431. doi: 10.1186/s12913-018-3241-4.	Ford JH 2nd	BMC Health Serv Res	2018	10.1186/s12913-018-3241-4
29852917	Position Paper for the Treatment of Nightmare Disorder in Adults: An American Academy of Sleep Medicine Position Paper	Morgenthaler TI, Auerbach S, Casey KR, Kristo D, Maganti R, Ramar K, Zak R, Kartje R.	J Clin Sleep Med. 2018 Jun 15;14(6):1041-1055. doi: 10.5664/jcsm.7178.	Morgenthaler TI	J Clin Sleep Med	2018	10.5664/jcsm.7178
29851515	Chronic Effects of Neurotrauma Consortium (CENC) multicentre study interim analysis: Differences between participants with positive versus negative mild TBI histories	Walker WC, Hirsch S, Carne W, Nolen T, Cifu DX, Wilde EA, Levin HS, Brearly TW, Eapen BC, Williams R.	Brain Inj. 2018;32(9):1079-1089. doi: 10.1080/02699052.2018.1479041. Epub 2018 May 31.	Walker WC	Brain Inj	2018	10.1080/02699052.2018.1479041
29796219	Deep brain stimulation in a rat model of post-traumatic stress disorder modifies forebrain neuronal activity and serum corticosterone	Hashtjini MM, Jahromi GP, Sadr SS, Meftahi GH, Hatef B, Javidnazar D.	Iran J Basic Med Sci. 2018 Apr;21(4):370-375. doi: 10.22038/IJBMS.2018.27482.6705.	Hashtjini MM	Iran J Basic Med Sci	2018	10.22038/IJBMS.2018.27482.6705
29793970	Effects of mindfulness training programmes delivered by a self-directed mobile app and by telephone compared with an education programme for survivors of critical illness: a pilot randomised clinical trial	Cox CE, Hough CL, Jones DM, Ungar A, Reagan W, Key MD, Gremore T, Olsen MK, Sanders L, Greeson JM, Porter LS.	Thorax. 2019 Jan;74(1):33-42. doi: 10.1136/thoraxjnl-2017-211264. Epub 2018 May 23.	Cox CE	Thorax	2019	10.1136/thoraxjnl-2017-211264
29789017	Leveraging routine clinical materials and mobile technology to assess CBT fidelity: the Innovative Methods to Assess Psychotherapy Practices (imAPP) study	Wiltsey Stirman S, Marques L, Creed TA, Gutner CA, DeRubeis R, Barnett PG, Kuhn E, Suvak M, Owen J, Vogt D, Jo B, Schoenwald S, Johnson C, Mallard K, Beristianos M, La Bash H.	Implement Sci. 2018 May 22;13(1):69. doi: 10.1186/s13012-018-0756-3.	Wiltsey Stirman S	Implement Sci	2018	10.1186/s13012-018-0756-3
29780334	An Innovative Framework for Delivering Psychotherapy to Patients With Treatment-Resistant Posttraumatic Stress Disorder: Rationale for Interactive Motion-Assisted Therapy	van Gelderen MJ, Nijdam MJ, Vermetten E.	Front Psychiatry. 2018 May 4;9:176. doi: 10.3389/fpsyt.2018.00176. eCollection 2018.	van Gelderen MJ	Front Psychiatry	2018	10.3389/fpsyt.2018.00176
29775837	Predator-based psychosocial stress model of PTSD differentially influences voluntary ethanol consumption depending on methodology	Zoladz PR, Eisenmann ED, Rose RM, Kohls BA, Johnson BL, Robinson KL, Heikkila ME, Mucher KE, Huntley MR.	Alcohol. 2018 Aug;70:33-41. doi: 10.1016/j.alcohol.2018.01.004. Epub 2018 Jan 8.	Zoladz PR	Alcohol	2018	10.1016/j.alcohol.2018.01.004
29769152	Startle habituation, sensory, and sensorimotor gating in trauma-affected refugees with posttraumatic stress disorder	Meteran H, Vindbjerg E, Uldall SW, Glenthøj B, Carlsson J, Oranje B.	Psychol Med. 2019 Mar;49(4):581-589. doi: 10.1017/S003329171800123X. Epub 2018 May 17.	Meteran H	Psychol Med	2019	10.1017/S003329171800123X
29766510	Ineffectiveness of saxagliptin as a neuroprotective drug in 6-OHDA-lesioned rats	Turnes JM, Bassani TB, Souza LC, Vital MABF.	J Pharm Pharmacol. 2018 Aug;70(8):1059-1068. doi: 10.1111/jphp.12936. Epub 2018 May 16.	Turnes JM	J Pharm Pharmacol	2018	10.1111/jphp.12936
29754278	Behavioral and Noradrenergic Sensitizations in Vulnerable Traumatized Rats Suggest Common Bases with Substance Use Disorders	Le Dorze C, Tassin JP, Chauveau F, Gisquet-Verrier P.	Mol Neurobiol. 2019 Jan;56(1):611-620. doi: 10.1007/s12035-018-1053-5. Epub 2018 May 12.	Le Dorze C	Mol Neurobiol	2019	10.1007/s12035-018-1053-5
29752016	Perioperative Research into Memory (PRiMe): Cognitive impairment following a severe burn injury and critical care admission, part 1	Watson EJR, Nenadlová K, Clancy OH, Farag M, Nordin NA, Nilsen A, Mehmet ART, Al-Hindawi A, Mandalia S, Williams LM, Edginton TL, Vizcaychipi MP.	Burns. 2018 Aug;44(5):1167-1178. doi: 10.1016/j.burns.2018.04.011. Epub 2018 May 8.	Watson EJR	Burns	2018	10.1016/j.burns.2018.04.011
29738768	Differential effects of voluntary wheel running and toy rotation on the mRNA expression of neurotrophic factors and FKBP5 in a post-traumatic stress disorder rat model with the shuttle-box task	Tanichi M, Toda H, Shimizu K, Koga M, Saito T, Enomoto S, Boku S, Asai F, Mitsui Y, Nagamine M, Fujita M, Yoshino A.	Biochem Biophys Res Commun. 2018 Jun 18;501(1):307-312. doi: 10.1016/j.bbrc.2018.05.023. Epub 2018 May 8.	Tanichi M	Biochem Biophys Res Commun	2018	10.1016/j.bbrc.2018.05.023
29736339	Post-traumatic stress symptoms are associated with better performance on a delayed match-to-position task	Caulfield MD, Myers CE.	PeerJ. 2018 May 3;6:e4701. doi: 10.7717/peerj.4701. eCollection 2018.	Caulfield MD	PeerJ	2018	10.7717/peerj.4701
29731735	Rescripting Memory, Redefining the Self: A Meta-Emotional Perspective on the Hypothesized Mechanism(s) of Imagery Rescripting	Mancini A, Mancini F.	Front Psychol. 2018 Apr 20;9:581. doi: 10.3389/fpsyg.2018.00581. eCollection 2018.	Mancini A	Front Psychol	2018	10.3389/fpsyg.2018.00581
29727810	PTSD in women is associated with a block in conversion of progesterone to the GABAergic neurosteroids allopregnanolone and pregnanolone measured in plasma	Pineles SL, Nillni YI, Pinna G, Irvine J, Webb A, Arditte Hall KA, Hauger R, Miller MW, Resick PA, Orr SP, Rasmusson AM.	Psychoneuroendocrinology. 2018 Jul;93:133-141. doi: 10.1016/j.psyneuen.2018.04.024. Epub 2018 Apr 24.	Pineles SL	Psychoneuroendocrinology	2018	10.1016/j.psyneuen.2018.04.024
29717483	Neurocognitive functioning over the course of trauma-focused psychotherapy for PTSD: Changes in verbal memory and executive functioning	Nijdam MJ, Martens IJM, Reitsma JB, Gersons BPR, Olff M.	Br J Clin Psychol. 2018 Nov;57(4):436-452. doi: 10.1111/bjc.12183. Epub 2018 May 1.	Nijdam MJ	Br J Clin Psychol	2018	10.1111/bjc.12183
29713297	Metabolic and Electrophysiological Changes Associated to Clinical Improvement in Two Severely Traumatized Subjects Treated With EMDR-A Pilot Study	Pagani M, Castelnuovo G, Daverio A, La Porta P, Monaco L, Ferrentino F, Chiaravalloti A, Fernandez I, Di Lorenzo G.	Front Psychol. 2018 Apr 16;9:475. doi: 10.3389/fpsyg.2018.00475. eCollection 2018.	Pagani M	Front Psychol	2018	10.3389/fpsyg.2018.00475
29707167	Anhedonia and emotional numbing in treatment-seeking veterans: behavioural and electrophysiological responses to reward	Eskelund K, Karstoft KI, Andersen SB.	Eur J Psychotraumatol. 2018 Mar 15;9(1):1446616. doi: 10.1080/20008198.2018.1446616. eCollection 2018.	Eskelund K	Eur J Psychotraumatol	2018	10.1080/20008198.2018.1446616
29693495	A Randomized Clinical Trial of Nicotine Preloading for Smoking Cessation in People with Posttraumatic Stress Disorder	Dedert EA, Dennis PA, Calhoun PS, Dennis MF, Beckham JC.	J Dual Diagn. 2018 Jul-Sep;14(3):148-157. doi: 10.1080/15504263.2018.1468947. Epub 2018 Oct 10.	Dedert EA	J Dual Diagn	2018	10.1080/15504263.2018.1468947
29686048	Fear Memory Recall Potentiates Opiate Reward Sensitivity through Dissociable Dopamine D1 versus D4 Receptor-Dependent Memory Mechanisms in the Prefrontal Cortex	Jing Li J, Szkudlarek H, Renard J, Hudson R, Rushlow W, Laviolette SR.	J Neurosci. 2018 May 9;38(19):4543-4555. doi: 10.1523/JNEUROSCI.3113-17.2018. Epub 2018 Apr 23.	Jing Li J	J Neurosci	2018	10.1523/JNEUROSCI.3113-17.2018
29674970	Hypothesis: The Psychedelic Ayahuasca Heals Traumatic Memories via a Sigma 1 Receptor-Mediated Epigenetic-Mnemonic Process	Inserra A.	Front Pharmacol. 2018 Apr 5;9:330. doi: 10.3389/fphar.2018.00330. eCollection 2018.	Inserra A	Front Pharmacol	2018	10.3389/fphar.2018.00330
29673625	Abnormal target detection and novelty processing neural response in posttraumatic stress disorder	Sanjuan PM, Andrews C, Claus ED.	Prog Neuropsychopharmacol Biol Psychiatry. 2018 Jul 13;85:54-61. doi: 10.1016/j.pnpbp.2018.04.003. Epub 2018 Apr 16.	Sanjuan PM	Prog Neuropsychopharmacol Biol Psychiatry	2018	10.1016/j.pnpbp.2018.04.003
29662948	Reduced Orexin System Function Contributes to Resilience to Repeated Social Stress	Grafe LA, Eacret D, Dobkin J, Bhatnagar S.	eNeuro. 2018 Apr 16;5(2):ENEURO.0273-17.2018. doi: 10.1523/ENEURO.0273-17.2018. eCollection 2018 Mar-Apr.	Grafe LA	eNeuro	2018	10.1523/ENEURO.0273-17.2018
29659106	Individual treatment selection for patients with posttraumatic stress disorder	Deisenhofer AK, Delgadillo J, Rubel JA, Böhnke JR, Zimmermann D, Schwartz B, Lutz W.	Depress Anxiety. 2018 Jun;35(6):541-550. doi: 10.1002/da.22755. Epub 2018 Apr 16.	Deisenhofer AK	Depress Anxiety	2018	10.1002/da.22755
29657916	Using New Approaches in Neurobiology to Rethink Stress-Induced Amnesia	Radulovic J.	Curr Behav Neurosci Rep. 2017 Mar;4(1):49-58. doi: 10.1007/s40473-017-0109-6. Epub 2017 Feb 21.	Radulovic J	Curr Behav Neurosci Rep	2017	10.1007/s40473-017-0109-6
29643360	Ghrelin is a persistent biomarker for chronic stress exposure in adolescent rats and humans	Yousufzai MIUA, Harmatz ES, Shah M, Malik MO, Goosens KA.	Transl Psychiatry. 2018 Apr 11;8(1):74. doi: 10.1038/s41398-018-0135-5.	Yousufzai MIUA	Transl Psychiatry	2018	10.1038/s41398-018-0135-5
29637527	Subanesthetic Dose Ketamine in Posttraumatic Stress Disorder: A Role for Reconsolidation During Trauma-Focused Psychotherapy?	Veen C, Jacobs G, Philippens I, Vermetten E.	Curr Top Behav Neurosci. 2018;38:137-162. doi: 10.1007/7854_2017_34.	Veen C	Curr Top Behav Neurosci	2018	10.1007/7854_2017_34
29635395	Clinical, Empirical, and Theoretical Rationale for Selection of Accelerated Resolution Therapy for Treatment of Post-traumatic Stress Disorder in VA and DoD Facilities	Kip KE, Diamond DM.	Mil Med. 2018 Sep 1;183(9-10):e314-e321. doi: 10.1093/milmed/usy027.	Kip KE	Mil Med	2018	10.1093/milmed/usy027
29609489	Long-term sequelae of acute respiratory distress syndrome caused by severe community-acquired pneumonia: Delirium-associated cognitive impairment and post-traumatic stress disorder	Denke C, Balzer F, Menk M, Szur S, Brosinsky G, Tafelski S, Wernecke KD, Deja M.	J Int Med Res. 2018 Jun;46(6):2265-2283. doi: 10.1177/0300060518762040. Epub 2018 Apr 2.	Denke C	J Int Med Res	2018	10.1177/0300060518762040
29580893	D-Cycloserine Facilitates Reversal in an Animal Model of Post-traumatic Stress Disorder	George SA, Rodriguez-Santiago M, Riley J, Abelson JL, Floresco SB, Liberzon I.	Behav Brain Res. 2018 Jul 16;347:332-338. doi: 10.1016/j.bbr.2018.03.037. Epub 2018 Mar 23.	George SA	Behav Brain Res	2018	10.1016/j.bbr.2018.03.037
29580220	Pragmatic RAndomised controlled trial of a trauma-focused guided self-help Programme versus InDividual trauma-focused cognitive Behavioural therapy for post-traumatic stress disorder (RAPID): trial protocol	Nollett C, Lewis C, Kitchiner N, Roberts N, Addison K, Brookes-Howell L, Cosgrove S, Cullen K, Ehlers A, Heke S, Kelson M, Lovell K, Madden K, McEwan K, McNamara R, Phillips C, Pickles T, Simon N, Bisson J.	BMC Psychiatry. 2018 Mar 27;18(1):77. doi: 10.1186/s12888-018-1665-3.	Nollett C	BMC Psychiatry	2018	10.1186/s12888-018-1665-3
29578033	Propranolol produces short-term facilitation of extinction in a rabbit model of post-traumatic stress disorder	Burhans LB, Smith-Bell CA, Schreurs BG.	Neuropharmacology. 2018 Jun;135:386-398. doi: 10.1016/j.neuropharm.2018.03.029. Epub 2018 Mar 23.	Burhans LB	Neuropharmacology	2018	10.1016/j.neuropharm.2018.03.029
29563072	d-Serine is a potential biomarker for clinical response in treatment of post-traumatic stress disorder using (R,S)-ketamine infusion and TIMBER psychotherapy: A pilot study	Pradhan B, Mitrev L, Moaddell R, Wainer IW.	Biochim Biophys Acta Proteins Proteom. 2018 Jul;1866(7):831-839. doi: 10.1016/j.bbapap.2018.03.006. Epub 2018 Mar 18.	Pradhan B	Biochim Biophys Acta Proteins Proteom	2018	10.1016/j.bbapap.2018.03.006
29559394	Pentoxifylline prevents post-traumatic stress disorder induced memory impairment	Alzoubi KH, Khabour OF, Ahmed M.	Brain Res Bull. 2018 May;139:263-268. doi: 10.1016/j.brainresbull.2018.03.009. Epub 2018 Mar 17.	Alzoubi KH	Brain Res Bull	2018	10.1016/j.brainresbull.2018.03.009
29555855	Autophagy Enhances Memory Erasure through Synaptic Destabilization	Shehata M, Abdou K, Choko K, Matsuo M, Nishizono H, Inokuchi K.	J Neurosci. 2018 Apr 11;38(15):3809-3822. doi: 10.1523/JNEUROSCI.3505-17.2018. Epub 2018 Mar 19.	Shehata M	J Neurosci	2018	10.1523/JNEUROSCI.3505-17.2018
29553787	Qualitative exploration of traumatic brain injury-related beliefs among U.S. military veterans	King PR, Beehler GP, Vest BM, Donnelly K, Wray LO.	Rehabil Psychol. 2018 Feb;63(1):121-130. doi: 10.1037/rep0000165.	King PR	Rehabil Psychol	2018	10.1037/rep0000165
29550677	The BDNF Val66Met polymorphism moderates the relationship between Posttraumatic Stress Disorder and fear extinction learning	Felmingham KL, Zuj DV, Hsu KCM, Nicholson E, Palmer MA, Stuart K, Vickers JC, Malhi GS, Bryant RA.	Psychoneuroendocrinology. 2018 May;91:142-148. doi: 10.1016/j.psyneuen.2018.03.002. Epub 2018 Mar 6.	Felmingham KL	Psychoneuroendocrinology	2018	10.1016/j.psyneuen.2018.03.002
29527476	Connectome-wide investigation of altered resting-state functional connectivity in war veterans with and without posttraumatic stress disorder	Misaki M, Phillips R, Zotev V, Wong CK, Wurfel BE, Krueger F, Feldner M, Bodurka J.	Neuroimage Clin. 2017 Oct 31;17:285-296. doi: 10.1016/j.nicl.2017.10.032. eCollection 2018.	Misaki M	Neuroimage Clin	2017	10.1016/j.nicl.2017.10.032
29519609	Chronic treatment with URB597 ameliorates post-stress symptoms in a rat model of PTSD	Fidelman S, Mizrachi Zer-Aviv T, Lange R, Hillard CJ, Akirav I.	Eur Neuropsychopharmacol. 2018 May;28(5):630-642. doi: 10.1016/j.euroneuro.2018.02.004. Epub 2018 Mar 5.	Fidelman S	Eur Neuropsychopharmacol	2018	10.1016/j.euroneuro.2018.02.004
29510795	Obstructive Sleep Apnea Severity is Directly Related to Suicidal Ideation in Posttraumatic Stress Disorder	Gupta MA, Jarosz P.	J Clin Sleep Med. 2018 Mar 15;14(3):427-435. doi: 10.5664/jcsm.6992.	Gupta MA	J Clin Sleep Med	2018	10.5664/jcsm.6992
29482857	Cognitive function in Japanese women with posttraumatic stress disorder: Association with exercise habits	Narita-Ohtaki R, Hori H, Itoh M, Lin M, Niwa M, Ino K, Imai R, Ogawa S, Sekiguchi A, Matsui M, Kunugi H, Kamo T, Kim Y.	J Affect Disord. 2018 Aug 15;236:306-312. doi: 10.1016/j.jad.2018.02.061. Epub 2018 Feb 21.	Narita-Ohtaki R	J Affect Disord	2018	10.1016/j.jad.2018.02.061
29466111	Facilitating Fear-Based Memory Extinction With Dexamethasone: A Randomized Controlled Trial in Male Veterans With Combat-Related PTSD	Surís A, Holliday R, Adinoff B, Holder N, North CS.	Psychiatry. 2017 Winter;80(4):399-410. doi: 10.1080/00332747.2017.1286892.	Surís A	Psychiatry	2017	10.1080/00332747.2017.1286892
29461920	A Randomized Controlled Trial for Veterans with PTSD and Substance Use Disorder: Creating Change versus Seeking Safety	Najavits LM, Krinsley K, Waring ME, Gallagher MW, Skidmore C.	Subst Use Misuse. 2018 Sep 19;53(11):1788-1800. doi: 10.1080/10826084.2018.1432653. Epub 2018 Feb 20.	Najavits LM	Subst Use Misuse	2018	10.1080/10826084.2018.1432653
29458190	Cannabinoids prevent depressive-like symptoms and alterations in BDNF expression in a rat model of PTSD	Burstein O, Shoshan N, Doron R, Akirav I.	Prog Neuropsychopharmacol Biol Psychiatry. 2018 Jun 8;84(Pt A):129-139. doi: 10.1016/j.pnpbp.2018.01.026. Epub 2018 Feb 17.	Burstein O	Prog Neuropsychopharmacol Biol Psychiatry	2018	10.1016/j.pnpbp.2018.01.026
29456286	Examining Thematic Similarity, Difference, and Membership in Three Online Mental Health Communities from Reddit: A Text Mining and Visualization Approach	Park A, Conway M, Chen AT.	Comput Human Behav. 2018 Jan;78:98-112. doi: 10.1016/j.chb.2017.09.001. Epub 2017 Sep 6.	Park A	Comput Human Behav	2018	10.1016/j.chb.2017.09.001
29452180	The M-Maze task: An automated method for studying fear memory in rats exposed to protracted aversive conditioning	Souza RR, Robertson NM, Pruitt DT, Noble L, Meyers EC, Gonzales PA, Bleker NP, Carey HL, Hays SA, Kilgard MP, McIntyre CK, Rennaker RL.	J Neurosci Methods. 2018 Mar 15;298:54-65. doi: 10.1016/j.jneumeth.2018.02.004. Epub 2018 Feb 13.	Souza RR	J Neurosci Methods	2018	10.1016/j.jneumeth.2018.02.004
29421591	Voluntary exercise increases resilience to social defeat stress in Syrian hamsters	Kingston RC, Smith M, Lacey T, Edwards M, Best JN, Markham CM.	Physiol Behav. 2018 May 1;188:194-198. doi: 10.1016/j.physbeh.2018.02.003. Epub 2018 Feb 6.	Kingston RC	Physiol Behav	2018	10.1016/j.physbeh.2018.02.003
29409977	Extending the analysis of zebrafish behavioral endophenotypes for modeling psychiatric disorders: Fear conditioning to conspecific alarm response	Maximino C, Meinerz DL, Fontana BD, Mezzomo NJ, Stefanello FV, de S Prestes A, Batista CB, Rubin MA, Barbosa NV, Rocha JBT, Lima MG, Rosemberg DB.	Behav Processes. 2018 Apr;149:35-42. doi: 10.1016/j.beproc.2018.01.020. Epub 2018 Feb 2.	Maximino C	Behav Processes	2018	10.1016/j.beproc.2018.01.020
29403000	The selective reversible FAAH inhibitor, SSR411298, restores the development of maladaptive behaviors to acute and chronic stress in rodents	Griebel G, Stemmelin J, Lopez-Grancha M, Fauchey V, Slowinski F, Pichat P, Dargazanli G, Abouabdellah A, Cohen C, Bergis OE.	Sci Rep. 2018 Feb 5;8(1):2416. doi: 10.1038/s41598-018-20895-z.	Griebel G	Sci Rep	2018	10.1038/s41598-018-20895-z
29387781	PTSD-Related Behavioral Traits in a Rat Model of Blast-Induced mTBI Are Reversed by the mGluR2/3 Receptor Antagonist BCI-838	Perez-Garcia G, De Gasperi R, Gama Sosa MA, Perez GM, Otero-Pagan A, Tschiffely A, McCarron RM, Ahlers ST, Elder GA, Gandy S.	eNeuro. 2018 Jan 30;5(1):ENEURO.0357-17.2018. doi: 10.1523/ENEURO.0357-17.2018. eCollection 2018 Jan-Feb.	Perez-Garcia G	eNeuro	2018	10.1523/ENEURO.0357-17.2018
29373817	trans-Resveratrol ameliorates anxiety-like behaviors and fear memory deficits in a rat model of post-traumatic stress disorder	Li G, Wang G, Shi J, Xie X, Fei N, Chen L, Liu N, Yang M, Pan J, Huang W, Xu Y.	Neuropharmacology. 2018 May 1;133:181-188. doi: 10.1016/j.neuropharm.2017.12.035. Epub 2018 Jan 31.	Li G	Neuropharmacology	2018	10.1016/j.neuropharm.2017.12.035
29362020	Verbal Memory Deficits in OEF/OIF/OND Veterans Exposed to Blasts at Close Range	Grande LJ, Robinson ME, Radigan LJ, Levin LK, Fortier CB, Milberg WP, McGlinchey RE.	J Int Neuropsychol Soc. 2018 May;24(5):466-475. doi: 10.1017/S1355617717001242. Epub 2018 Jan 24.	Grande LJ	J Int Neuropsychol Soc	2018	10.1017/S1355617717001242
29352277	Influence of early stress on memory reconsolidation: Implications for post-traumatic stress disorder treatment	Villain H, Benkahoul A, Birmes P, Ferry B, Roullet P.	PLoS One. 2018 Jan 19;13(1):e0191563. doi: 10.1371/journal.pone.0191563. eCollection 2018.	Villain H	PLoS One	2018	10.1371/journal.pone.0191563
29346627	Severe and protracted sleep disruptions in mouse model of post-traumatic stress disorder	Sharma R, Sahota P, Thakkar MM.	Sleep. 2018 Mar 1;41(3). doi: 10.1093/sleep/zsy003.	Sharma R	Sleep	2018	10.1093/sleep/zsy003
29338843	Current Status of Animal Models of Posttraumatic Stress Disorder: Behavioral and Biological Phenotypes, and Future Challenges in Improving Translation	Deslauriers J, Toth M, Der-Avakian A, Risbrough VB.	Biol Psychiatry. 2018 May 15;83(10):895-907. doi: 10.1016/j.biopsych.2017.11.019. Epub 2017 Nov 20.	Deslauriers J	Biol Psychiatry	2018	10.1016/j.biopsych.2017.11.019
29335360	Activity in the Ventral Medial Prefrontal Cortex Is Necessary for the Therapeutic Effects of Extinction in Rats	Fucich EA, Paredes D, Saunders MO, Morilak DA.	J Neurosci. 2018 Feb 7;38(6):1408-1417. doi: 10.1523/JNEUROSCI.0635-17.2017. Epub 2018 Jan 15.	Fucich EA	J Neurosci	2018	10.1523/JNEUROSCI.0635-17.2017
29331707	The mediation effect of PTSD, perceived job stress and resilience on the relationship between trauma exposure and the development of depression and alcohol use problems in Korean firefighters: A cross-sectional study	Kim JI, Park H, Kim JH.	J Affect Disord. 2018 Mar 15;229:450-455. doi: 10.1016/j.jad.2017.12.055. Epub 2017 Dec 29.	Kim JI	J Affect Disord	2018	10.1016/j.jad.2017.12.055
29329048	Characterizing anger-related affect in individuals with posttraumatic stress disorder using ecological momentary assessment	Van Voorhees EE, Dennis PA, Elbogen EB, Fuemmeler B, Neal LC, Calhoun PS, Beckham JC.	Psychiatry Res. 2018 Mar;261:274-280. doi: 10.1016/j.psychres.2017.12.080. Epub 2018 Jan 3.	Van Voorhees EE	Psychiatry Res	2018	10.1016/j.psychres.2017.12.080
29321658	Slower Time estimation in Post-Traumatic Stress Disorder	Vicario CM, Felmingham KL.	Sci Rep. 2018 Jan 10;8(1):392. doi: 10.1038/s41598-017-18907-5.	Vicario CM	Sci Rep	2018	10.1038/s41598-017-18907-5
29313489	Associability-modulated loss learning is increased in posttraumatic stress disorder	Brown VM, Zhu L, Wang JM, Frueh BC, King-Casas B, Chiu PH.	Elife. 2018 Jan 9;7:e30150. doi: 10.7554/eLife.30150.	Brown VM	Elife	2018	10.7554/eLife.30150
29313245	Effect of Post-Traumatic Stress Disorder on Cognitive Function and Covert Hepatic Encephalopathy Diagnosis in Cirrhotic Veterans	Burroughs TK, Wade JB, Ellwood MS, Fagan A, Heuman DM, Fuchs M, Bajaj JS.	Dig Dis Sci. 2018 Feb;63(2):481-485. doi: 10.1007/s10620-017-4894-2. Epub 2018 Jan 8.	Burroughs TK	Dig Dis Sci	2018	10.1007/s10620-017-4894-2
29309826	Veterans with PTSD demonstrate amygdala hyperactivity while viewing threatening faces: A MEG study	Badura-Brack A, McDermott TJ, Heinrichs-Graham E, Ryan TJ, Khanna MM, Pine DS, Bar-Haim Y, Wilson TW.	Biol Psychol. 2018 Feb;132:228-232. doi: 10.1016/j.biopsycho.2018.01.005. Epub 2018 Jan 5.	Badura-Brack A	Biol Psychol	2018	10.1016/j.biopsycho.2018.01.005
29307664	Chronic nicotine differentially alters spontaneous recovery of contextual fear in male and female mice	Tumolo JM, Kutlu MG, Gould TJ.	Behav Brain Res. 2018 Apr 2;341:176-180. doi: 10.1016/j.bbr.2018.01.002. Epub 2018 Jan 5.	Tumolo JM	Behav Brain Res	2018	10.1016/j.bbr.2018.01.002
29307250	A novel adolescent chronic social defeat model: reverse-Resident-Intruder Paradigm (rRIP) in male rats	Manz KM, Levine WA, Seckler JC, Iskander AN, Reich CG.	Stress. 2018 Mar;21(2):169-178. doi: 10.1080/10253890.2017.1423285. Epub 2018 Jan 8.	Manz KM	Stress	2018	10.1080/10253890.2017.1423285
29294429	Augmenting Prolonged Exposure therapy for PTSD with intranasal oxytocin: A randomized, placebo-controlled pilot trial	Flanagan JC, Sippel LM, Wahlquist A, Moran-Santa Maria MM, Back SE.	J Psychiatr Res. 2018 Mar;98:64-69. doi: 10.1016/j.jpsychires.2017.12.014. Epub 2017 Dec 26.	Flanagan JC	J Psychiatr Res	2018	10.1016/j.jpsychires.2017.12.014
29287830	Deficits in episodic memory and mental time travel in patients with post-traumatic stress disorder	Zlomuzica A, Woud ML, Machulska A, Kleimt K, Dietrich L, Wolf OT, Assion HJ, Huston JP, De Souza Silva MA, Dere E, Margraf J.	Prog Neuropsychopharmacol Biol Psychiatry. 2018 Apr 20;83:42-54. doi: 10.1016/j.pnpbp.2017.12.014. Epub 2017 Dec 26.	Zlomuzica A	Prog Neuropsychopharmacol Biol Psychiatry	2018	10.1016/j.pnpbp.2017.12.014
29284552	Retrospective and Prospective Memory Among OEF/OIF/OND Veterans With a Self-Reported History of Blast-Related mTBI	Pagulayan KF, Rau H, Madathil R, Werhane M, Millard SP, Petrie EC, Parmenter B, Peterson S, Sorg S, Hendrickson R, Mayer C, Meabon JS, Huber BR, Raskind M, Cook DG, Peskind ER.	J Int Neuropsychol Soc. 2018 Apr;24(4):324-334. doi: 10.1017/S1355617717001217. Epub 2017 Dec 29.	Pagulayan KF	J Int Neuropsychol Soc	2018	10.1017/S1355617717001217
29257939	Bringing Creative Writing Instruction into Reminiscence Group Treatment	King KD.	Clin Gerontol. 2018 Oct-Dec;41(5):438-444. doi: 10.1080/07317115.2017.1405858. Epub 2017 Dec 19.	King KD	Clin Gerontol	2018	10.1080/07317115.2017.1405858
29255778	Differential impact of Met receptor gene interaction with early-life stress on neuronal morphology and behavior in mice	Heun-Johnson H, Levitt P.	Neurobiol Stress. 2017 Nov 26;8:10-20. doi: 10.1016/j.ynstr.2017.11.003. eCollection 2018 Feb.	Heun-Johnson H	Neurobiol Stress	2017	10.1016/j.ynstr.2017.11.003
29249946	Moderate Partially Reduplicated Conditioned Stimuli as Retrieval Cue Can Increase Effect on Preventing Relapse of Fear to Compound Stimuli	Li J, Chen W, Caoyang J, Wu W, Jie J, Xu L, Zheng X.	Front Hum Neurosci. 2017 Nov 30;11:575. doi: 10.3389/fnhum.2017.00575. eCollection 2017.	Li J	Front Hum Neurosci	2017	10.3389/fnhum.2017.00575
29248614	Significant association between catechol-O-methyltransferase (COMT) Val(158/108)Met polymorphism and cognitive function in veterans with PTSD	Havelka Mestrovic A, Tudor L, Nikolac Perkovic M, Nedic Erjavec G, Kovacic Petrovic Z, Svob Strac D, Konjevod M, Pivac N.	Neurosci Lett. 2018 Feb 14;666:38-43. doi: 10.1016/j.neulet.2017.12.033. Epub 2017 Dec 14.	Havelka Mestrovic A	Neurosci Lett	2018	10.1016/j.neulet.2017.12.033
29241356	The Impact of Experiential Avoidance and Event Centrality in Trauma-Related Rumination and Posttraumatic Stress	Bishop LS, Ameral VE, Palm Reed KM.	Behav Modif. 2018 Nov;42(6):815-837. doi: 10.1177/0145445517747287. Epub 2017 Dec 14.	Bishop LS	Behav Modif	2018	10.1177/0145445517747287
29220694	Impulsive responding in threat and reward contexts as a function of PTSD symptoms and trait disinhibition	Sadeh N, Spielberg JM, Hayes JP.	J Anxiety Disord. 2018 Jan;53:76-84. doi: 10.1016/j.janxdis.2017.11.001. Epub 2017 Nov 1.	Sadeh N	J Anxiety Disord	2018	10.1016/j.janxdis.2017.11.001
29217357	Tempol prevents post-traumatic stress disorder induced memory impairment	Alzoubi KH, Rababa'h AM, Al Yacoub ON.	Physiol Behav. 2018 Feb 1;184:189-195. doi: 10.1016/j.physbeh.2017.12.002. Epub 2017 Dec 5.	Alzoubi KH	Physiol Behav	2018	10.1016/j.physbeh.2017.12.002
29216235	Association between memory impairment and brain metabolite concentrations in North Korean refugees with posttraumatic stress disorder	Shin JE, Choi CH, Lee JM, Kwon JS, Lee SH, Kim HC, Han NY, Choi SH, Yoo SY.	PLoS One. 2017 Dec 7;12(12):e0188953. doi: 10.1371/journal.pone.0188953. eCollection 2017.	Shin JE	PLoS One	2017	10.1371/journal.pone.0188953
29194181	Feasibility of a Skills-Based Group Reintegration Workshop for OEF/OIF Veterans: STEP-Home	Fortier CB, Kenna A, Dams-OʼConnor K, Fonda J, Levin LK, Hursh C, Franz H, Milberg WP, McGlinchey RE.	J Head Trauma Rehabil. 2018 Jul/Aug;33(4):E17-E23. doi: 10.1097/HTR.0000000000000362.	Fortier CB	J Head Trauma Rehabil	2018	10.1097/HTR.0000000000000362
29185490	Aberrant brain response after auditory deviance in PTSD compared to trauma controls: An EEG study	Bangel KA, van Buschbach S, Smit DJA, Mazaheri A, Olff M.	Sci Rep. 2017 Nov 29;7(1):16596. doi: 10.1038/s41598-017-16669-8.	Bangel KA	Sci Rep	2017	10.1038/s41598-017-16669-8
29175308	Differential use of danger and safety signals in an animal model of anxiety vulnerability: The behavioral economics of avoidance	Spiegler KM, Fortress AM, Pang KCH.	Prog Neuropsychopharmacol Biol Psychiatry. 2018 Mar 2;82:195-204. doi: 10.1016/j.pnpbp.2017.11.015. Epub 2017 Nov 22.	Spiegler KM	Prog Neuropsychopharmacol Biol Psychiatry	2018	10.1016/j.pnpbp.2017.11.015
29172725	Objective cognitive impairment and subjective cognitive problems in veterans initiating psychotherapy for posttraumatic stress disorder: An exploratory study	O'Neil ME, Laman-Maharg B, Schnurr PP, Carlson KF, Twamley EW, Peterson C, Storzbach D, Helfand M, Sayer NA.	Appl Neuropsychol Adult. 2019 May-Jun;26(3):247-254. doi: 10.1080/23279095.2017.1395334. Epub 2017 Nov 27.	O'Neil ME	Appl Neuropsychol Adult	2019	10.1080/23279095.2017.1395334
29169656	Cardiovascular responses to intranasal neuropeptide Y in single prolonged stress rodent model of post-traumatic stress disorder	Camp R, Stier CT Jr, Serova LI, McCloskey J, Edwards JG, Reyes-Zaragoza M, Sabban EL.	Neuropeptides. 2018 Feb;67:87-94. doi: 10.1016/j.npep.2017.11.006. Epub 2017 Nov 8.	Camp R	Neuropeptides	2018	10.1016/j.npep.2017.11.006
29163311	Auditory and Visual Memories in PTSD Patients Targeted with Eye Movements and Counting: The Effect of Modality-Specific Loading of Working Memory	Matthijssen SJMA, Verhoeven LCM, van den Hout MA, Heitland I.	Front Psychol. 2017 Nov 3;8:1937. doi: 10.3389/fpsyg.2017.01937. eCollection 2017.	Matthijssen SJMA	Front Psychol	2017	10.3389/fpsyg.2017.01937
29161707	A Novel Animal Model Simulating the Beginning of Combat Exposure	Kim D, Kim CY, Koo H, Heo Y, Cheon K.	Neuroimmunomodulation. 2017;24(4-5):211-219. doi: 10.1159/000481914. Epub 2017 Nov 22.	Kim D	Neuroimmunomodulation	2017	10.1159/000481914
29156991	Repeated mild traumatic brain injury produces neuroinflammation, anxiety-like behaviour and impaired spatial memory in mice	Broussard JI, Acion L, De Jesús-Cortés H, Yin T, Britt JK, Salas R, Costa-Mattioli M, Robertson C, Pieper AA, Arciniegas DB, Jorge R.	Brain Inj. 2018;32(1):113-122. doi: 10.1080/02699052.2017.1380228. Epub 2017 Nov 20.	Broussard JI	Brain Inj	2018	10.1080/02699052.2017.1380228
29154809	Facilitated acquisition of the classically conditioned eyeblink response in active duty military expressing posttraumatic stress disorder symptoms	Handy JD, Avcu P, Ko N, Ortiz A, Doria MJ, Servatius RJ.	Behav Brain Res. 2018 Feb 26;339:106-113. doi: 10.1016/j.bbr.2017.11.014. Epub 2017 Nov 14.	Handy JD	Behav Brain Res	2018	10.1016/j.bbr.2017.11.014
29141694	The ICU-Diary study: prospective, multicenter comparative study of the impact of an ICU diary on the wellbeing of patients and families in French ICUs	Garrouste-Orgeas M, Flahault C, Fasse L, Ruckly S, Amdjar-Badidi N, Argaud L, Badie J, Bazire A, Bige N, Boulet E, Bouadma L, Bretonnière C, Floccard B, Gaffinel A, de Forceville X, Grand H, Halidfar R, Hamzaoui O, Jourdain M, Jost PH, Kipnis E, Large A, Lautrette A, Lesieur O, Maxime V, Mercier E, Mira JP, Monseau Y, Parmentier-Decrucq E, Rigaud JP, Rouget A, Santoli F, Simon G, Tamion F, Thieul…	Trials. 2017 Nov 15;18(1):542. doi: 10.1186/s13063-017-2283-y.	Garrouste-Orgeas M	Trials	2017	10.1186/s13063-017-2283-y
29131398	Response to Cognitive Processing Therapy in Veterans With and Without Obstructive Sleep Apnea	Mesa F, Dickstein BD, Wooten VD, Chard KM.	J Trauma Stress. 2017 Dec;30(6):646-655. doi: 10.1002/jts.22245. Epub 2017 Nov 13.	Mesa F	J Trauma Stress	2017	10.1002/jts.22245
29122638	Neural indices of emotional reactivity and regulation predict course of PTSD symptoms in combat-exposed veterans	Fitzgerald JM, Gorka SM, Kujawa A, DiGangi JA, Proescher E, Greenstein JE, Aase DM, Schroth C, Afshar K, Kennedy AE, Hajcak G, Phan KL.	Prog Neuropsychopharmacol Biol Psychiatry. 2018 Mar 2;82:255-262. doi: 10.1016/j.pnpbp.2017.11.005. Epub 2017 Nov 7.	Fitzgerald JM	Prog Neuropsychopharmacol Biol Psychiatry	2018	10.1016/j.pnpbp.2017.11.005
29110899	The Role of the Hippocampus in Predicting Future Posttraumatic Stress Disorder Symptoms in Recently Traumatized Civilians	van Rooij SJH, Stevens JS, Ely TD, Hinrichs R, Michopoulos V, Winters SJ, Ogbonmwan YE, Shin J, Nugent NR, Hudak LA, Rothbaum BO, Ressler KJ, Jovanovic T.	Biol Psychiatry. 2018 Jul 15;84(2):106-115. doi: 10.1016/j.biopsych.2017.09.005. Epub 2017 Sep 20.	van Rooij SJH	Biol Psychiatry	2018	10.1016/j.biopsych.2017.09.005
29107937	Avoidance in posttraumatic stress among refugee survivors of violent conflict and atrocities: Testing trans-cultural risk processes and candidate intervention targets	Yuval K, Bernstein A.	Behav Res Ther. 2017 Dec;99:157-163. doi: 10.1016/j.brat.2017.10.008. Epub 2017 Oct 21.	Yuval K	Behav Res Ther	2017	10.1016/j.brat.2017.10.008
29107895	Evaluating the protective effect of etazolate on memory impairment, anxiety- and depression-like behaviors induced by post traumatic stress disorder	Alzoubi KH, Al Subeh ZY, Khabour OF.	Brain Res Bull. 2017 Oct;135:185-192. doi: 10.1016/j.brainresbull.2017.10.012. Epub 2017 Nov 3.	Alzoubi KH	Brain Res Bull	2017	10.1016/j.brainresbull.2017.10.012
29087904	Evidence of Objective Memory Impairments in Deployed Gulf War Veterans With Subjective Memory Complaints	Chao LL.	Mil Med. 2017 May;182(5):e1625-e1631. doi: 10.7205/MILMED-D-16-00309.	Chao LL	Mil Med	2017	10.7205/MILMED-D-16-00309
29087864	Indirect Relations Between Transgressive Acts and General Combat Exposure and Moral Injury	Frankfurt SB, Frazier P, Engdahl B.	Mil Med. 2017 Nov;182(11):e1950-e1956. doi: 10.7205/MILMED-D-17-00062.	Frankfurt SB	Mil Med	2017	10.7205/MILMED-D-17-00062
29084106	Hyperarousal Symptoms Explain the Relationship Between Cognitive Complaints and Working Memory Performance in Veterans Seeking PTSD Treatment	Judah MR, Renfroe JB, Wangelin BC, Turner TH, Tuerk PW.	J Head Trauma Rehabil. 2018 Jul/Aug;33(4):E10-E16. doi: 10.1097/HTR.0000000000000356.	Judah MR	J Head Trauma Rehabil	2018	10.1097/HTR.0000000000000356
29074097	Behavioral effects of early life maternal trauma witness in rats	Liu H, Patki G, Salvi A, Kelly M, Salim S.	Prog Neuropsychopharmacol Biol Psychiatry. 2018 Feb 2;81:80-87. doi: 10.1016/j.pnpbp.2017.10.013. Epub 2017 Oct 24.	Liu H	Prog Neuropsychopharmacol Biol Psychiatry	2018	10.1016/j.pnpbp.2017.10.013
29052464	Longitudinal study of objective and subjective cognitive performance and psychological distress in OEF/OIF Veterans with and without traumatic brain injury	Donnelly K, Donnelly JP, Warner GC, Kittleson CJ, King PR.	Clin Neuropsychol. 2018 Apr;32(3):436-455. doi: 10.1080/13854046.2017.1390163. Epub 2017 Oct 20.	Donnelly K	Clin Neuropsychol	2018	10.1080/13854046.2017.1390163
29052102	Changes in cerebellar functional connectivity and autonomic regulation in cancer patients treated with the Neuro Emotional Technique for traumatic stress symptoms	Monti DA, Tobia A, Stoner M, Wintering N, Matthews M, Conklin CJ, Mohamed FB, Chervoneva I, Newberg AB.	J Cancer Surviv. 2018 Feb;12(1):145-153. doi: 10.1007/s11764-017-0653-9. Epub 2017 Oct 19.	Monti DA	J Cancer Surviv	2018	10.1007/s11764-017-0653-9
29042341	Pain Self-Management for Veterans: Development and Pilot Test of a Stage-Based Mobile-Optimized Intervention	Johnson SS, Levesque DA, Broderick LE, Bailey DG, Kerns RD.	JMIR Med Inform. 2017 Oct 17;5(4):e40. doi: 10.2196/medinform.7117.	Johnson SS	JMIR Med Inform	2017	10.2196/medinform.7117
29040723	Resting-state functional connectivity in combat veterans suffering from impulsive aggression	Varkevisser T, Gladwin TE, Heesink L, van Honk J, Geuze E.	Soc Cogn Affect Neurosci. 2017 Dec 1;12(12):1881-1889. doi: 10.1093/scan/nsx113.	Varkevisser T	Soc Cogn Affect Neurosci	2017	10.1093/scan/nsx113
29035710	Blunted basal corticosterone pulsatility predicts post-exposure susceptibility to PTSD phenotype in rats	Danan D, Matar MA, Kaplan Z, Zohar J, Cohen H.	Psychoneuroendocrinology. 2018 Jan;87:35-42. doi: 10.1016/j.psyneuen.2017.09.023. Epub 2017 Oct 7.	Danan D	Psychoneuroendocrinology	2018	10.1016/j.psyneuen.2017.09.023
29030878	The Association Between PTSD and Functional Outcome Is Mediated by Perception of Cognitive Problems Rather Than Objective Neuropsychological Test Performance	Samuelson KW, Abadjian L, Jordan JT, Bartel A, Vasterling J, Seal K.	J Trauma Stress. 2017 Oct;30(5):521-530. doi: 10.1002/jts.22223. Epub 2017 Oct 14.	Samuelson KW	J Trauma Stress	2017	10.1002/jts.22223
29029579	Fatigue - but not mTBI history, PTSD, or sleep quality - directly contributes to reduced prospective memory performance in Iraq and Afghanistan era Veterans	Rau HK, Hendrickson RC, Roggenkamp HC, Peterson S, Parmenter B, Cook DG, Peskind E, Pagulayan KF.	Clin Neuropsychol. 2018 Aug-Oct;32(7):1319-1336. doi: 10.1080/13854046.2017.1381277. Epub 2017 Oct 13.	Rau HK	Clin Neuropsychol	2018	10.1080/13854046.2017.1381277
29020064	Canine companionship is associated with modification of attentional bias in posttraumatic stress disorder	Woodward SH, Jamison AL, Gala S, Holmes TH.	PLoS One. 2017 Oct 11;12(10):e0179912. doi: 10.1371/journal.pone.0179912. eCollection 2017.	Woodward SH	PLoS One	2017	10.1371/journal.pone.0179912
29018340	Impaired Spatial Memory and Enhanced Habit Memory in a Rat Model of Post-traumatic Stress Disorder	Goodman J, McIntyre CK.	Front Pharmacol. 2017 Sep 22;8:663. doi: 10.3389/fphar.2017.00663. eCollection 2017.	Goodman J	Front Pharmacol	2017	10.3389/fphar.2017.00663
28994620	PTSD symptoms associated with myocardial infarction: practical clinical implications	Akosile W, Young R, Lawford B, Voisey J, Colquhoun D.	Australas Psychiatry. 2018 Feb;26(1):60-64. doi: 10.1177/1039856217734738. Epub 2017 Oct 10.	Akosile W	Australas Psychiatry	2018	10.1177/1039856217734738
28980091	Biopsychosocial Predictors of Quality of Life Outcomes in Pediatric Congenital Heart Disease	Ernst MM, Marino BS, Cassedy A, Piazza-Waggoner C, Franklin RC, Brown K, Wray J.	Pediatr Cardiol. 2018 Jan;39(1):79-88. doi: 10.1007/s00246-017-1730-6. Epub 2017 Oct 4.	Ernst MM	Pediatr Cardiol	2018	10.1007/s00246-017-1730-6
28966969	Utilizing a unique animal model to better understand human temperament	Turner CA, Flagel SB, Blandino P Jr, Watson SJ Jr, Akil H.	Curr Opin Behav Sci. 2017 Apr;14:108-114. doi: 10.1016/j.cobeha.2017.02.002. Epub 2017 Feb 24.	Turner CA	Curr Opin Behav Sci	2017	10.1016/j.cobeha.2017.02.002
28963000	Hippocampal interleukin-1 mediates stress-enhanced fear learning: A potential role for astrocyte-derived interleukin-1β	Jones ME, Lebonville CL, Paniccia JE, Balentine ME, Reissner KJ, Lysle DT.	Brain Behav Immun. 2018 Jan;67:355-363. doi: 10.1016/j.bbi.2017.09.016. Epub 2017 Sep 28.	Jones ME	Brain Behav Immun	2018	10.1016/j.bbi.2017.09.016
28950112	Differential impact of post-deployment stress and PTSD on neural reactivity to emotional stimuli in Iraq and Afghanistan veterans	DiGangi JA, Gorka S, Afshar K, Babione JM, Schroth C, Greenstein JE, Proescher E, Dolcos F, Phan KL.	J Psychiatr Res. 2018 Jan;96:9-14. doi: 10.1016/j.jpsychires.2017.09.019. Epub 2017 Sep 20.	DiGangi JA	J Psychiatr Res	2018	10.1016/j.jpsychires.2017.09.019
28947177	Resveratrol ameliorated the behavioral deficits in a mouse model of post-traumatic stress disorder	Zhang ZS, Qiu ZK, He JL, Liu X, Chen JS, Wang YL.	Pharmacol Biochem Behav. 2017 Oct;161:68-76. doi: 10.1016/j.pbb.2017.09.004. Epub 2017 Sep 23.	Zhang ZS	Pharmacol Biochem Behav	2017	10.1016/j.pbb.2017.09.004
28942597	Sleep Disruption, Safety Learning, and Fear Extinction in Humans: Implications for Posttraumatic Stress Disorder	Straus LD, Drummond SPA, Risbrough VB, Norman SB.	Curr Top Behav Neurosci. 2018;38:193-205. doi: 10.1007/7854_2017_31.	Straus LD	Curr Top Behav Neurosci	2018	10.1007/7854_2017_31
28929242	Impaired working memory updating affects memory for emotional and non-emotional materials the same way: evidence from post-traumatic stress disorder (PTSD)	Nejati V, Salehinejad MA, Sabayee A.	Cogn Process. 2018 Feb;19(1):53-62. doi: 10.1007/s10339-017-0837-2. Epub 2017 Sep 19.	Nejati V	Cogn Process	2018	10.1007/s10339-017-0837-2
28923718	Automated measurement of hippocampal subfields in PTSD: Evidence for smaller dentate gyrus volume	Hayes JP, Hayes S, Miller DR, Lafleche G, Logue MW, Verfaellie M.	J Psychiatr Res. 2017 Dec;95:247-252. doi: 10.1016/j.jpsychires.2017.09.007. Epub 2017 Sep 9.	Hayes JP	J Psychiatr Res	2017	10.1016/j.jpsychires.2017.09.007
28916628	The impact of threat of shock-induced anxiety on memory encoding and retrieval	Bolton S, Robinson OJ.	Learn Mem. 2017 Sep 15;24(10):532-542. doi: 10.1101/lm.045187.117. Print 2017 Oct.	Bolton S	Learn Mem	2017	10.1101/lm.045187.117
28892066	Effects of vagus nerve stimulation on extinction of conditioned fear and post-traumatic stress disorder symptoms in rats	Noble LJ, Gonzalez IJ, Meruva VB, Callahan KA, Belfort BD, Ramanathan KR, Meyers E, Kilgard MP, Rennaker RL, McIntyre CK.	Transl Psychiatry. 2017 Aug 22;7(8):e1217. doi: 10.1038/tp.2017.191.	Noble LJ	Transl Psychiatry	2017	10.1038/tp.2017.191
28889197	Changes in Gene Expression in the Locus Coeruleus-Amygdala Circuitry in Inhibitory Avoidance PTSD Model	Sabban EL, Serova LI, Newman E, Aisenberg N, Akirav I.	Cell Mol Neurobiol. 2018 Jan;38(1):273-280. doi: 10.1007/s10571-017-0548-3. Epub 2017 Sep 9.	Sabban EL	Cell Mol Neurobiol	2018	10.1007/s10571-017-0548-3
28884427	Effect of oleuropein on cognitive deficits and changes in hippocampal brain-derived neurotrophic factor and cytokine expression in a rat model of post-traumatic stress disorder	Lee B, Shim I, Lee H, Hahm DH.	J Nat Med. 2018 Jan;72(1):44-56. doi: 10.1007/s11418-017-1103-8. Epub 2017 Sep 7.	Lee B	J Nat Med	2018	10.1007/s11418-017-1103-8
28868042	Cognitive Behavioral Therapy vs. Eye Movement Desensitization and Reprocessing for Treating Panic Disorder: A Randomized Controlled Trial	Horst F, Den Oudsten B, Zijlstra W, de Jongh A, Lobbestael J, De Vries J.	Front Psychol. 2017 Aug 18;8:1409. doi: 10.3389/fpsyg.2017.01409. eCollection 2017.	Horst F	Front Psychol	2017	10.3389/fpsyg.2017.01409
28862251	Prefrontal Cortex Deep Brain Stimulation Improves Fear and Anxiety-Like Behavior and Reduces Basolateral Amygdala Activity in a Preclinical Model of Posttraumatic Stress Disorder	Reznikov R, Bambico FR, Diwan M, Raymond RJ, Nashed MG, Nobrega JN, Hamani C.	Neuropsychopharmacology. 2018 Apr;43(5):1099-1106. doi: 10.1038/npp.2017.207. Epub 2017 Sep 1.	Reznikov R	Neuropsychopharmacology	2018	10.1038/npp.2017.207
28840096	Profiles of sociodemographic, behavioral, clinical and psychosocial characteristics among primary care patients with comorbid obesity and depression	Ma J, Xiao L, Lv N, Rosas LG, Lewis MA, Goldhaber-Fiebert JD, Venditti EM, Snowden MB, Lesser L, Ward E.	Prev Med Rep. 2017 Aug 5;8:42-50. doi: 10.1016/j.pmedr.2017.07.010. eCollection 2017 Dec.	Ma J	Prev Med Rep	2017	10.1016/j.pmedr.2017.07.010
28830555	Work-focused cognitive behavioral intervention for psychological complaints in patients on sick leave due to work-related stress: Results from a randomized controlled trial	Dalgaard VL, Andersen LPS, Andersen JH, Willert MV, Carstensen O, Glasscock DJ.	J Negat Results Biomed. 2017 Aug 22;16(1):13. doi: 10.1186/s12952-017-0078-z.	Dalgaard VL	J Negat Results Biomed	2017	10.1186/s12952-017-0078-z
28818702	The effects of cannabinoid receptors activation and glucocorticoid receptors deactivation in the amygdala and hippocampus on the consolidation of a traumatic event	Shoshan N, Akirav I.	Neurobiol Learn Mem. 2017 Oct;144:248-258. doi: 10.1016/j.nlm.2017.08.004. Epub 2017 Aug 15.	Shoshan N	Neurobiol Learn Mem	2017	10.1016/j.nlm.2017.08.004
28818658	Cue-dependent inhibition in posttraumatic stress disorder and attention-deficit/hyperactivity disorder	Adams ZW, Meinzer M, Mandel H, Voltin J, Caughron B, Sallee FR, Hamner M, Wang Z.	J Anxiety Disord. 2017 Oct;51:1-6. doi: 10.1016/j.janxdis.2017.08.003. Epub 2017 Aug 9.	Adams ZW	J Anxiety Disord	2017	10.1016/j.janxdis.2017.08.003
28814468	Persistent effects of acute stress on fear and drug-seeking in a novel model of the comorbidity between post-traumatic stress disorder and addiction	Pizzimenti CL, Navis TM, Lattal KM.	Learn Mem. 2017 Aug 16;24(9):422-431. doi: 10.1101/lm.044164.116. Print 2017 Sep.	Pizzimenti CL	Learn Mem	2017	10.1101/lm.044164.116
28814465	The ventromedial prefrontal cortex in a model of traumatic stress: fear inhibition or contextual processing?	Pennington ZT, Anderson AS, Fanselow MS.	Learn Mem. 2017 Aug 16;24(9):400-406. doi: 10.1101/lm.046110.117. Print 2017 Sep.	Pennington ZT	Learn Mem	2017	10.1101/lm.046110.117
28810973	The Influence of Combat Experience on Psychologically Healthy Soldiers' Attentiveness to Environmental Threats	Ranes B, Long CP, Traynham S, Hayes A.	Mil Med. 2017 Jul;182(7):e1787-e1793. doi: 10.7205/MILMED-D-16-00261.	Ranes B	Mil Med	2017	10.7205/MILMED-D-16-00261
28806364	Racial and Ethnic Variation in Perceptions of VA Mental Health Providers are Associated With Treatment Retention Among Veterans With PTSD	Spoont M, Nelson D, van Ryn M, Alegria M.	Med Care. 2017 Sep;55 Suppl 9 Suppl 2:S33-S42. doi: 10.1097/MLR.0000000000000755.	Spoont M	Med Care	2017	10.1097/MLR.0000000000000755
28805432	Strain-dependent sex differences in a long-term forced swim paradigm	Colom-Lapetina J, Begley SL, Johnson ME, Bean KJ, Kuwamoto WN, Shansky RM.	Behav Neurosci. 2017 Oct;131(5):428-36. doi: 10.1037/bne0000215. Epub 2017 Aug 14.	Colom-Lapetina J	Behav Neurosci	2017	10.1037/bne0000215
28799954	Effects of systemic glutamatergic manipulations on conditioned eyeblink responses and hyperarousal in a rabbit model of post-traumatic stress disorder	Burhans LB, Smith-Bell CA, Schreurs BG.	Behav Pharmacol. 2017 Oct;28(7):565-577. doi: 10.1097/FBP.0000000000000333.	Burhans LB	Behav Pharmacol	2017	10.1097/FBP.0000000000000333
28792291	Executive function in cancer patients with posttraumatic stress disorder	Yang J, Guo J, Jiang X.	Int J Psychiatry Med. 2017 Mar;52(2):137-146. doi: 10.1177/0091217417720898.	Yang J	Int J Psychiatry Med	2017	10.1177/0091217417720898
28791385	Sigma-1 receptor activation ameliorates anxiety-like behavior through NR2A-CREB-BDNF signaling pathway in a rat model submitted to single-prolonged stress	Ji LL, Peng JB, Fu CH, Tong L, Wang ZY.	Mol Med Rep. 2017 Oct;16(4):4987-4993. doi: 10.3892/mmr.2017.7185. Epub 2017 Aug 7.	Ji LL	Mol Med Rep	2017	10.3892/mmr.2017.7185
28781928	Posttraumatic Stress Disorder and Autobiographical Memories in Everyday Life	Schönfeld S, Ehlers A.	Clin Psychol Sci. 2017 Mar;5(2):325-340. doi: 10.1177/2167702616688878. Epub 2017 Mar 13.	Schönfeld S	Clin Psychol Sci	2017	10.1177/2167702616688878
28778834	Susceptibility to traumatic stress sensitizes the dopaminergic response to cocaine and increases motivation for cocaine	Brodnik ZD, Black EM, Clark MJ, Kornsey KN, Snyder NW, España RA.	Neuropharmacology. 2017 Oct;125:295-307. doi: 10.1016/j.neuropharm.2017.07.032. Epub 2017 Aug 1.	Brodnik ZD	Neuropharmacology	2017	10.1016/j.neuropharm.2017.07.032
28778658	Susceptibility and Resilience to Posttraumatic Stress Disorder-like Behaviors in Inbred Mice	Sillivan SE, Joseph NF, Jamieson S, King ML, Chévere-Torres I, Fuentes I, Shumyatsky GP, Brantley AF, Rumbaugh G, Miller CA.	Biol Psychiatry. 2017 Dec 15;82(12):924-933. doi: 10.1016/j.biopsych.2017.06.030. Epub 2017 Jul 8.	Sillivan SE	Biol Psychiatry	2017	10.1016/j.biopsych.2017.06.030
28763718	Lifetime PTSD and geriatric depression symptomatology relate to altered dorsomedial frontal and amygdala morphometry	Knight LK, Naaz F, Stoica T, Depue BE; Alzheimer’s Disease Neuroimaging Initiative.	Psychiatry Res Neuroimaging. 2017 Sep 30;267:59-68. doi: 10.1016/j.pscychresns.2017.07.003. Epub 2017 Jul 25.	Knight LK	Psychiatry Res Neuroimaging	2017	10.1016/j.pscychresns.2017.07.003
28756343	PTSD symptoms are associated with visual retrieval performance in OEF/OIF/OND veterans	Aase DM, DiGangi JA, Babione JM, Schroth C, Levy DM, Kennedy AE, Proescher E, Greenstein JE, Walters R, Passi H, Langenecker SA, Phan KL.	Psychiatry Res. 2017 Nov;257:156-162. doi: 10.1016/j.psychres.2017.07.041. Epub 2017 Jul 24.	Aase DM	Psychiatry Res	2017	10.1016/j.psychres.2017.07.041
28753471	Neural differences underlying face processing in veterans with TBI and co-occurring TBI and PTSD	Bomyea J, Matthews SC, Buchsbaum MS, Spadoni AD, Strigo IA, Simmons AN.	J Affect Disord. 2017 Dec 1;223:130-138. doi: 10.1016/j.jad.2017.07.003. Epub 2017 Jul 6.	Bomyea J	J Affect Disord	2017	10.1016/j.jad.2017.07.003
28741031	Inhibition of serotonin transporters disrupts the enhancement of fear memory extinction by 3,4-methylenedioxymethamphetamine (MDMA)	Young MB, Norrholm SD, Khoury LM, Jovanovic T, Rauch SAM, Reiff CM, Dunlop BW, Rothbaum BO, Howell LL.	Psychopharmacology (Berl). 2017 Oct;234(19):2883-2895. doi: 10.1007/s00213-017-4684-8. Epub 2017 Jul 24.	Young MB	Psychopharmacology (Berl)	2017	10.1007/s00213-017-4684-8
28739293	Psychological recovery after intensive care: Outcomes of a long-term quasi-experimental study of structured nurse-led follow-up	Jónasdóttir RJ, Jónsdóttir H, Gudmundsdottir B, Sigurdsson GH.	Intensive Crit Care Nurs. 2018 Feb;44:59-66. doi: 10.1016/j.iccn.2017.06.001. Epub 2017 Jul 22.	Jónasdóttir RJ	Intensive Crit Care Nurs	2018	10.1016/j.iccn.2017.06.001
28717512	Trauma-related emotions and radical acceptance in dialectical behavior therapy for posttraumatic stress disorder after childhood sexual abuse	Görg N, Priebe K, Böhnke JR, Steil R, Dyer AS, Kleindienst N.	Borderline Personal Disord Emot Dysregul. 2017 Jul 13;4:15. doi: 10.1186/s40479-017-0065-5. eCollection 2017.	Görg N	Borderline Personal Disord Emot Dysregul	2017	10.1186/s40479-017-0065-5
28713319	Neuropsychological Predictors of Trauma Centrality in OIF/OEF Veterans	Hart RP, Bagrodia R, Rahman N, Bryant RA, Titcombe-Parekh R, Marmar CR, Brown AD.	Front Psychol. 2017 Jun 30;8:1120. doi: 10.3389/fpsyg.2017.01120. eCollection 2017.	Hart RP	Front Psychol	2017	10.3389/fpsyg.2017.01120
28712089	Increased recruitment of cognitive control in the presence of traumatic stimuli in complex PTSD	Herzog JI, Niedtfeld I, Rausch S, Thome J, Mueller-Engelmann M, Steil R, Priebe K, Bohus M, Schmahl C.	Eur Arch Psychiatry Clin Neurosci. 2019 Mar;269(2):147-159. doi: 10.1007/s00406-017-0822-x. Epub 2017 Jul 15.	Herzog JI	Eur Arch Psychiatry Clin Neurosci	2019	10.1007/s00406-017-0822-x
28693486	Performance of International Medical Students In psychosocial medicine	Huhn D, Lauter J, Roesch Ely D, Koch E, Möltner A, Herzog W, Resch F, Herpertz SC, Nikendei C.	BMC Med Educ. 2017 Jul 10;17(1):111. doi: 10.1186/s12909-017-0950-z.	Huhn D	BMC Med Educ	2017	10.1186/s12909-017-0950-z
28672256	Reduced lateral prefrontal cortical volume is associated with performance on the modified Iowa Gambling Task: A surface based morphometric analysis of previously deployed veterans	Fogleman ND, Naaz F, Knight LK, Stoica T, Patton SC, Olson-Madden JH, Barnhart MC, Hostetter TA, Forster J, Brenner LA, Banich MT, Depue BE.	Psychiatry Res Neuroimaging. 2017 Sep 30;267:1-8. doi: 10.1016/j.pscychresns.2017.06.014. Epub 2017 Jun 28.	Fogleman ND	Psychiatry Res Neuroimaging	2017	10.1016/j.pscychresns.2017.06.014
28667676	Cannabinoids prevent the differential long-term effects of exposure to severe stress on hippocampal- and amygdala-dependent memory and plasticity	Shoshan N, Segev A, Abush H, Mizrachi Zer-Aviv T, Akirav I.	Hippocampus. 2017 Oct;27(10):1093-1109. doi: 10.1002/hipo.22755. Epub 2017 Jul 14.	Shoshan N	Hippocampus	2017	10.1002/hipo.22755
28663121	The effects of enhancing endocannabinoid signaling and blocking corticotrophin releasing factor receptor in the amygdala and hippocampus on the consolidation of a stressful event	Aisenberg N, Serova L, Sabban EL, Akirav I.	Eur Neuropsychopharmacol. 2017 Sep;27(9):913-927. doi: 10.1016/j.euroneuro.2017.06.006. Epub 2017 Jun 26.	Aisenberg N	Eur Neuropsychopharmacol	2017	10.1016/j.euroneuro.2017.06.006
28661934	Associations Among Posttraumatic Stress Disorder Symptoms, Substance Use, and Affective Attentional Processing in OEF/OIF/OND Veterans	Liverant GI, Amick MM, Black SK, Esterman M, Wisco BE, Gibian MC, Marx BP, McGlinchey RE.	J Nerv Ment Dis. 2017 Sep;205(9):725-731. doi: 10.1097/NMD.0000000000000702.	Liverant GI	J Nerv Ment Dis	2017	10.1097/NMD.0000000000000702
28659851	Bilateral Alternating Auditory Stimulations Facilitate Fear Extinction and Retrieval	Boukezzi S, Silva C, Nazarian B, Rousseau PF, Guedj E, Valenzuela-Moguillansky C, Khalfa S.	Front Psychol. 2017 Jun 14;8:990. doi: 10.3389/fpsyg.2017.00990. eCollection 2017.	Boukezzi S	Front Psychol	2017	10.3389/fpsyg.2017.00990
28658194	Posttraumatic Stress Disorder, Orientation to Pain, and Pain Perception in Ex-Prisoners of War Who Underwent Torture	Tsur N, Defrin R, Ginzburg K.	Psychosom Med. 2017 Jul/Aug;79(6):655-663. doi: 10.1097/PSY.0000000000000461.	Tsur N	Psychosom Med	2017	10.1097/PSY.0000000000000461
28641601	The impact of traumatic stress on Pavlovian biases	Ousdal OT, Huys QJ, Milde AM, Craven AR, Ersland L, Endestad T, Melinder A, Hugdahl K, Dolan RJ.	Psychol Med. 2018 Jan;48(2):327-336. doi: 10.1017/S003329171700174X. Epub 2017 Jun 23.	Ousdal OT	Psychol Med	2018	10.1017/S003329171700174X
28625590	Intranasal cotinine improves memory, and reduces depressive-like behavior, and GFAP+ cells loss induced by restraint stress in mice	Perez-Urrutia N, Mendoza C, Alvarez-Ricartes N, Oliveros-Matus P, Echeverria F, Grizzell JA, Barreto GE, Iarkov A, Echeverria V.	Exp Neurol. 2017 Sep;295:211-221. doi: 10.1016/j.expneurol.2017.06.016. Epub 2017 Jun 15.	Perez-Urrutia N	Exp Neurol	2017	10.1016/j.expneurol.2017.06.016
28619858	PTSD, Acute Stress, Performance and Decision-Making in Emergency Service Workers	Regehr C, LeBlanc VR.	J Am Acad Psychiatry Law. 2017 Jun;45(2):184-192.	Regehr C	J Am Acad Psychiatry Law	2017
28600997	Genistein alleviates anxiety-like behaviors in post-traumatic stress disorder model through enhancing serotonergic transmission in the amygdala	Wu ZM, Ni GL, Shao AM, Cui R.	Psychiatry Res. 2017 Sep;255:287-291. doi: 10.1016/j.psychres.2017.05.051. Epub 2017 Jun 2.	Wu ZM	Psychiatry Res	2017	10.1016/j.psychres.2017.05.051
28599071	Predator odor evokes sex-independent stress responses in male and female Wistar rats and reduces phosphorylation of cyclic-adenosine monophosphate response element binding protein in the male, but not the female hippocampus	Homiack D, O'Cinneide E, Hajmurad S, Barrileaux B, Stanley M, Kreutz MR, Schrader LA.	Hippocampus. 2017 Sep;27(9):1016-1029. doi: 10.1002/hipo.22749. Epub 2017 Jul 3.	Homiack D	Hippocampus	2017	10.1002/hipo.22749
28595276	Premorbid IQ Predicts Postconcussive Symptoms in OEF/OIF/OND Veterans with mTBI	Stewart-Willis JJ, Heyanka D, Proctor-Weber Z, England H, Bruhns M.	Arch Clin Neuropsychol. 2018 Mar 1;33(2):206-215. doi: 10.1093/arclin/acx053.	Stewart-Willis JJ	Arch Clin Neuropsychol	2018	10.1093/arclin/acx053
28593599	Behavioral Symptoms of Reported Abuse in Children and Adolescents with Autism Spectrum Disorder in Inpatient Settings	Brenner J, Pan Z, Mazefsky C, Smith KA, Gabriels R; Autism and Developmental Disorders Inpatient Research Collaborative (ADDIRC).	J Autism Dev Disord. 2018 Nov;48(11):3727-3735. doi: 10.1007/s10803-017-3183-4.	Brenner J	J Autism Dev Disord	2018	10.1007/s10803-017-3183-4
28592279	The effect of post-traumatic-stress-disorder on intra-operative analgesia in a veteran population during cataract procedures carried out using retrobulbar or topical anesthesia: a retrospective study	Rapoport Y, Wayman LL, Chomsky AS.	BMC Ophthalmol. 2017 Jun 7;17(1):85. doi: 10.1186/s12886-017-0479-2.	Rapoport Y	BMC Ophthalmol	2017	10.1186/s12886-017-0479-2
28574862	The role of microRNAs in the therapeutic action of D-cycloserine in a post-traumatic stress disorder animal model: an exploratory study	Malan-Müller S, Fairbairn L, Hart S, Daniels WMU, Jalali Sefid Dashti M, Kidd M, Seedat S, Gamieldien J, Hemmings SMJ.	Psychiatr Genet. 2017 Aug;27(4):139-151. doi: 10.1097/YPG.0000000000000176.	Malan-Müller S	Psychiatr Genet	2017	10.1097/YPG.0000000000000176
28550530	rTMS Ameliorates PTSD Symptoms in Rats by Enhancing Glutamate Transmission and Synaptic Plasticity in the ACC via the PTEN/Akt Signalling Pathway	Liu G, Feng D, Wang J, Zhang H, Peng Z, Cai M, Yang J, Zhang R, Wang H, Wu S, Tan Q.	Mol Neurobiol. 2018 May;55(5):3946-3958. doi: 10.1007/s12035-017-0602-7. Epub 2017 May 26.	Liu G	Mol Neurobiol	2018	10.1007/s12035-017-0602-7
28532277	Temporal parameters of post-stress prophylactic glucose treatment in rats	Conoscenti MA, Hart EE, Smith NJ, Minor TR.	Stress. 2017 May;20(3):265-276. doi: 10.1080/10253890.2017.1334052. Epub 2017 Jun 20.	Conoscenti MA	Stress	2017	10.1080/10253890.2017.1334052
28530344	[SUPPRESSION OF A NON-TRAUMA-RELATED THREATENING THOUGHT AS AN AVOIDANCE STRATEGY IN POST-TRAUMATIC STRESS DISORDER PATIENTS]	Abramsky-Arazi L, Kaplan Z, Cohen H.	Harefuah. 2016 Dec;155(12):736-740.	Abramsky-Arazi L	Harefuah	2016
28527907	Behavioral and cognitive impact of early life stress: Insights from an animal model	Liu H, Atrooz F, Salvi A, Salim S.	Prog Neuropsychopharmacol Biol Psychiatry. 2017 Aug 1;78:88-95. doi: 10.1016/j.pnpbp.2017.05.015. Epub 2017 May 17.	Liu H	Prog Neuropsychopharmacol Biol Psychiatry	2017	10.1016/j.pnpbp.2017.05.015
28523223	Transcranial direct current stimulation may modulate extinction memory in posttraumatic stress disorder	Van't Wout M, Longo SM, Reddy MK, Philip NS, Bowker MT, Greenberg BD.	Brain Behav. 2017 Apr 11;7(5):e00681. doi: 10.1002/brb3.681. eCollection 2017 May.	Van't Wout M	Brain Behav	2017	10.1002/brb3.681
28520663	Contributions to Executive Dysfunction in Operation Enduring Freedom/Operation Iraqi Freedom Veterans With Posttraumatic Stress Disorder and History of Mild Traumatic Brain Injury	Jurick SM, Crocker LD, Sanderson-Cimino M, Keller AV, Trenova LS, Boyd BL, Twamley EW, Rodgers CS, Schiehser DM, Aupperle RL, Jak AJ.	J Head Trauma Rehabil. 2018 Mar/Apr;33(2):E41-E52. doi: 10.1097/HTR.0000000000000313.	Jurick SM	J Head Trauma Rehabil	2018	10.1097/HTR.0000000000000313
28491025	Change of Rin1 and Stathmin in the Animal Model of Traumatic Stresses	Han F, Jiang J, Ding J, Liu H, Xiao B, Shi Y.	Front Behav Neurosci. 2017 Apr 26;11:62. doi: 10.3389/fnbeh.2017.00062. eCollection 2017.	Han F	Front Behav Neurosci	2017	10.3389/fnbeh.2017.00062
28483653	Mental Health Does Not Moderate Compensatory Cognitive Training Efficacy for Veterans With a History of Mild Traumatic Brain Injury	Pagulayan KF, O'Neil M, Williams RM, Turner AP, Golshan S, Roost MS, Laman-Maharg B, Huckans M, Storzbach D, Twamley EW.	Arch Phys Med Rehabil. 2017 Sep;98(9):1893-1896.e2. doi: 10.1016/j.apmr.2017.04.009. Epub 2017 May 5.	Pagulayan KF	Arch Phys Med Rehabil	2017	10.1016/j.apmr.2017.04.009
28482208	Pre-treatment cortisol awakening response predicts symptom reduction in posttraumatic stress disorder after treatment	Rapcencu AE, Gorter R, Kennis M, van Rooij SJH, Geuze E.	Psychoneuroendocrinology. 2017 Aug;82:1-8. doi: 10.1016/j.psyneuen.2017.04.010. Epub 2017 Apr 27.	Rapcencu AE	Psychoneuroendocrinology	2017	10.1016/j.psyneuen.2017.04.010
28478767	Veterans with post-traumatic stress disorder exhibit altered emotional processing and attentional control during an emotional Stroop task	Khanna MM, Badura-Brack AS, McDermott TJ, Embury CM, Wiesman AI, Shepherd A, Ryan TJ, Heinrichs-Graham E, Wilson TW.	Psychol Med. 2017 Aug;47(11):2017-2027. doi: 10.1017/S0033291717000460. Epub 2017 May 8.	Khanna MM	Psychol Med	2017	10.1017/S0033291717000460
28473755	The Combination of Long-term Ketamine and Extinction Training Contributes to Fear Erasure by Bdnf Methylation	Ju LS, Yang JJ, Lei L, Xia JY, Luo D, Ji MH, Martynyuk AE, Yang JJ.	Front Cell Neurosci. 2017 Apr 20;11:100. doi: 10.3389/fncel.2017.00100. eCollection 2017.	Ju LS	Front Cell Neurosci	2017	10.3389/fncel.2017.00100
28465569	CHILD SURVIVORS: STOLEN CHILDHOOD-SCENIC MEMORY OF THE SHOAH IN JEWISH CHILD OR ADOLESCENT SURVIVORS OF NAZI PERSECUTION	Grünberg K, Markert F.	Am J Psychoanal. 2017 Jun;77(2):105-127. doi: 10.1057/s11231-017-9086-5.	Grünberg K	Am J Psychoanal	2017	10.1057/s11231-017-9086-5
28461010	Effects of ketamine, dexmedetomidine and propofol anesthesia on emotional memory consolidation in rats: Consequences for the development of post-traumatic stress disorder	Morena M, Berardi A, Peloso A, Valeri D, Palmery M, Trezza V, Schelling G, Campolongo P.	Behav Brain Res. 2017 Jun 30;329:215-220. doi: 10.1016/j.bbr.2017.04.048. Epub 2017 Apr 28.	Morena M	Behav Brain Res	2017	10.1016/j.bbr.2017.04.048
28456330	The Effects of β-Adrenergic Blockade on the Degrading Effects of Eye Movements on Negative Autobiographical Memories	Littel M, Kenemans JL, Baas JMP, Logemann HNA, Rijken N, Remijn M, Hassink RJ, Engelhard IM, van den Hout MA.	Biol Psychiatry. 2017 Oct 15;82(8):587-593. doi: 10.1016/j.biopsych.2017.03.012. Epub 2017 Mar 28.	Littel M	Biol Psychiatry	2017	10.1016/j.biopsych.2017.03.012
28452713	Decreased uncinate fasciculus tract integrity in male and female patients with PTSD: a diffusion tensor imaging study	Koch SBJ, van Zuiden M, Nawijn L, Frijling JL, Veltman DJ, Olff M.	J Psychiatry Neurosci. 2017 Sep;42(5):331-342. doi: 10.1503/jpn.160129.	Koch SBJ	J Psychiatry Neurosci	2017	10.1503/jpn.160129
28428145	Prior treadmill exercise promotes resilience to vicarious trauma in rats	Kochi C, Liu H, Zaidi S, Atrooz F, Dantoin P, Salim S.	Prog Neuropsychopharmacol Biol Psychiatry. 2017 Jul 3;77:216-221. doi: 10.1016/j.pnpbp.2017.04.018. Epub 2017 Apr 18.	Kochi C	Prog Neuropsychopharmacol Biol Psychiatry	2017	10.1016/j.pnpbp.2017.04.018
28410476	Fear reactivity to cognitive dyscontrol via novel head-mounted display perceptual illusion exercises	Capron DW, Norr AM, Albanese BJ, Schmidt NB.	J Affect Disord. 2017 Aug 1;217:138-143. doi: 10.1016/j.jad.2017.03.068. Epub 2017 Apr 7.	Capron DW	J Affect Disord	2017	10.1016/j.jad.2017.03.068
28376696	Functional brain alterations during self-reference processing in adolescents with sexual abuse-related post-traumatic stress disorder: A preliminary report	Dégeilh F, Viard A, Guénolé F, Gaubert M, Egler PJ, Egret S, Gerardin P, Baleyte JM, Eustache F, Dayana J, Guillery-Girard B.	Neurocase. 2017 Feb;23(1):52-59. doi: 10.1080/13554794.2017.1290807.	Dégeilh F	Neurocase	2017	10.1080/13554794.2017.1290807
28370684	PTSD and cognitive symptoms relate to inhibition-related prefrontal activation and functional connectivity	Clausen AN, Francisco AJ, Thelen J, Bruce J, Martin LE, McDowd J, Simmons WK, Aupperle RL.	Depress Anxiety. 2017 May;34(5):427-436. doi: 10.1002/da.22613. Epub 2017 Mar 29.	Clausen AN	Depress Anxiety	2017	10.1002/da.22613
28365745	Consistency of Self-Reported Neurocognitive Symptoms, Post-Traumatic Stress Disorder Symptoms, and Concussive Events From End of First Deployment to Veteran Health Administration Comprehensive Traumatic Brain Injury Evaluation by Operations Enduring Freedom/Iraqi Freedom/New Dawn Veterans	Russo AC, Fingerhut EC.	Arch Clin Neuropsychol. 2017 Mar 1;32(2):184-197. doi: 10.1093/arclin/acw093.	Russo AC	Arch Clin Neuropsychol	2017	10.1093/arclin/acw093
28349778	Neuropsychological measurement of inhibitory control in posttraumatic stress disorder: An exploratory antisaccade paradigm	Reinhard M, Allen N, Wong LM, Schwartz BL.	J Clin Exp Neuropsychol. 2017 Dec;39(10):1002-1012. doi: 10.1080/13803395.2017.1301389. Epub 2017 Mar 28.	Reinhard M	J Clin Exp Neuropsychol	2017	10.1080/13803395.2017.1301389
28347379	Evaluation of a Trauma-Focused CBT Training Programme for IAPT services	Murray H.	Behav Cogn Psychother. 2017 Sep;45(5):467-482. doi: 10.1017/S1352465816000606. Epub 2017 Mar 28.	Murray H	Behav Cogn Psychother	2017	10.1017/S1352465816000606
28341893	Single-Prolonged-Stress-Induced Changes in Autophagy-Related Proteins Beclin-1, LC3, and p62 in the Medial Prefrontal Cortex of Rats with Post-traumatic Stress Disorder	Zheng S, Han F, Shi Y, Wen L, Han D.	J Mol Neurosci. 2017 May;62(1):43-54. doi: 10.1007/s12031-017-0909-x. Epub 2017 Mar 25.	Zheng S	J Mol Neurosci	2017	10.1007/s12031-017-0909-x
28337114	Precondition of right frontal region with anodal tDCS can restore the fear memory impairment induced by ACPA in male mice	Manteghi F, Nasehi M, Zarrindast MR.	EXCLI J. 2017 Jan 2;16:1-13. doi: 10.17179/excli2016-693. eCollection 2017.	Manteghi F	EXCLI J	2017	10.17179/excli2016-693
28335040	[New Ways of Diagnosing ADHD in Adults]	Grabemann M, Zimmermann M, Strunz L, Ebbert-Grabemann M, Scherbaum N, Kis B, Mette C.	Psychiatr Prax. 2017 May;44(4):221-227. doi: 10.1055/s-0043-100714. Epub 2017 Mar 23.	Grabemann M	Psychiatr Prax	2017	10.1055/s-0043-100714
28326164	PTSD symptom severity relates to cognitive and psycho-social dysfunctioning - a study with Congolese refugees in Uganda	Ainamani HE, Elbert T, Olema DK, Hecker T.	Eur J Psychotraumatol. 2017 Feb 14;8(1):1283086. doi: 10.1080/20008198.2017.1283086. eCollection 2017.	Ainamani HE	Eur J Psychotraumatol	2017	10.1080/20008198.2017.1283086
28322068	Greater avoidance behavior in individuals with posttraumatic stress disorder symptoms	Sheynin J, Shind C, Radell M, Ebanks-Williams Y, Gilbertson MW, Beck KD, Myers CE.	Stress. 2017 May;20(3):285-293. doi: 10.1080/10253890.2017.1309523. Epub 2017 Apr 16.	Sheynin J	Stress	2017	10.1080/10253890.2017.1309523
28298552	Dynamic expression of FKBP5 in the medial prefrontal cortex regulates resiliency to conditioned fear	Criado-Marrero M, Morales Silva RJ, Velazquez B, Hernández A, Colon M, Cruz E, Soler-Cedeño O, Porter JT.	Learn Mem. 2017 Mar 15;24(4):145-152. doi: 10.1101/lm.043000.116. Print 2017 Apr.	Criado-Marrero M	Learn Mem	2017	10.1101/lm.043000.116
28295837	Compromised hippocampus-striatum pathway as a potential imaging biomarker of mild-traumatic brain injury and posttraumatic stress disorder	Rangaprakash D, Deshpande G, Daniel TA, Goodman AM, Robinson JL, Salibi N, Katz JS, Denney TS Jr, Dretsch MN.	Hum Brain Mapp. 2017 Jun;38(6):2843-2864. doi: 10.1002/hbm.23551. Epub 2017 Mar 15.	Rangaprakash D	Hum Brain Mapp	2017	10.1002/hbm.23551
28290939	Susceptibility Weighted Imaging and White Matter Abnormality Findings in Service Members With Persistent Cognitive Symptoms Following Mild Traumatic Brain Injury	Tate DF, Gusman M, Kini J, Reid M, Velez CS, Drennon AM, Cooper DB, Kennedy JE, Bowles AO, Bigler ED, Lewis JD, Ritter J, York GE.	Mil Med. 2017 Mar;182(3):e1651-e1658. doi: 10.7205/MILMED-D-16-00132.	Tate DF	Mil Med	2017	10.7205/MILMED-D-16-00132
28244983	Anterior hippocampal dysconnectivity in posttraumatic stress disorder: a dimensional and multimodal approach	Abdallah CG, Wrocklage KM, Averill CL, Akiki T, Schweinsburg B, Roy A, Martini B, Southwick SM, Krystal JH, Scott JC.	Transl Psychiatry. 2017 Feb 28;7(2):e1045. doi: 10.1038/tp.2017.12.	Abdallah CG	Transl Psychiatry	2017	10.1038/tp.2017.12
28210980	Molecular Mechanisms of IRE1α-ASK1 Pathway Reactions to Unfolded Protein Response in DRN Neurons of Post-Traumatic Stress Disorder Rats	Kong F, Han F, Xu Y, Shi Y.	J Mol Neurosci. 2017 Apr;61(4):531-541. doi: 10.1007/s12031-017-0895-z. Epub 2017 Feb 16.	Kong F	J Mol Neurosci	2017	10.1007/s12031-017-0895-z
28205604	Selectively Bred Rats Provide a Unique Model of Vulnerability to PTSD-Like Behavior and Respond Differentially to FGF2 Augmentation Early in Life	Prater KE, Aurbach EL, Larcinese HK, Smith TN, Turner CA, Blandino P Jr, Watson SJ, Maren S, Akil H.	Neuropsychopharmacology. 2017 Jul;42(8):1706-1714. doi: 10.1038/npp.2017.37. Epub 2017 Feb 16.	Prater KE	Neuropsychopharmacology	2017	10.1038/npp.2017.37
28196108	Post-traumatic stress disorder symptom burden and gender each affect generalization in a reward- and punishment-learning task	Radell ML, Beck KD, Gilbertson MW, Myers CE.	PLoS One. 2017 Feb 14;12(2):e0172144. doi: 10.1371/journal.pone.0172144. eCollection 2017.	Radell ML	PLoS One	2017	10.1371/journal.pone.0172144
28177077	Evidence That the Impact of Childhood Trauma on IQ Is Substantial in Controls, Moderate in Siblings, and Absent in Patients With Psychotic Disorder	van Os J, Marsman A, van Dam D, Simons CJ; GROUP Investigators.	Schizophr Bull. 2017 Mar 1;43(2):316-324. doi: 10.1093/schbul/sbw177.	van Os J	Schizophr Bull	2017	10.1093/schbul/sbw177
28167453	The role of β-arrestin-2 on Fear/anxious-related memory in a rat model of Post-traumatic stress disorder	Ding J, Han F, Wen L, Xiao B, Shi Y.	J Affect Disord. 2017 Apr 15;213:1-8. doi: 10.1016/j.jad.2016.12.043. Epub 2017 Jan 17.	Ding J	J Affect Disord	2017	10.1016/j.jad.2016.12.043
28159589	Effects of LPS-induced immune activation prior to trauma exposure on PTSD-like symptoms in mice	Deslauriers J, van Wijngaarde M, Geyer MA, Powell S, Risbrough VB.	Behav Brain Res. 2017 Apr 14;323:117-123. doi: 10.1016/j.bbr.2017.01.048. Epub 2017 Jan 31.	Deslauriers J	Behav Brain Res	2017	10.1016/j.bbr.2017.01.048
28137660	Effects of moderate treadmill exercise and fluoxetine on behavioural and cognitive deficits, hypothalamic-pituitary-adrenal axis dysfunction and alternations in hippocampal BDNF and mRNA expression of apoptosis - related proteins in a rat model of post-traumatic stress disorder	Shafia S, Vafaei AA, Samaei SA, Bandegi AR, Rafiei A, Valadan R, Hosseini-Khah Z, Mohammadkhani R, Rashidy-Pour A.	Neurobiol Learn Mem. 2017 Mar;139:165-178. doi: 10.1016/j.nlm.2017.01.009. Epub 2017 Jan 28.	Shafia S	Neurobiol Learn Mem	2017	10.1016/j.nlm.2017.01.009
28110112	Verbal memory functioning moderates psychotherapy treatment response for PTSD-Related nightmares	Scott JC, Harb G, Brownlow JA, Greene J, Gur RC, Ross RJ.	Behav Res Ther. 2017 Apr;91:24-32. doi: 10.1016/j.brat.2017.01.004. Epub 2017 Jan 13.	Scott JC	Behav Res Ther	2017	10.1016/j.brat.2017.01.004
28093566	Estrogen-dependent association of HDAC4 with fear in female mice and women with PTSD	Maddox SA, Kilaru V, Shin J, Jovanovic T, Almli LM, Dias BG, Norrholm SD, Fani N, Michopoulos V, Ding Z, Conneely KN, Binder EB, Ressler KJ, Smith AK.	Mol Psychiatry. 2018 Mar;23(3):658-665. doi: 10.1038/mp.2016.250. Epub 2017 Jan 17.	Maddox SA	Mol Psychiatry	2018	10.1038/mp.2016.250
28089694	Affective and cognitive correlates of PTSD: Electrocortical processing of threat and perseverative errors on the WCST in combat-related PTSD	DiGangi JA, Kujawa A, Aase DM, Babione JM, Schroth C, Levy DM, Kennedy AE, Greenstein JE, Proescher E, Walters R, Passi H, Langenecker SA, Phan KL.	Prog Neuropsychopharmacol Biol Psychiatry. 2017 Apr 3;75:63-69. doi: 10.1016/j.pnpbp.2017.01.004. Epub 2017 Jan 13.	DiGangi JA	Prog Neuropsychopharmacol Biol Psychiatry	2017	10.1016/j.pnpbp.2017.01.004
28088054	Medicinal versus recreational cannabis use: Patterns of cannabis use, alcohol use, and cued-arousal among veterans who screen positive for PTSD	Loflin M, Earleywine M, Bonn-Miller M.	Addict Behav. 2017 May;68:18-23. doi: 10.1016/j.addbeh.2017.01.008. Epub 2017 Jan 6.	Loflin M	Addict Behav	2017	10.1016/j.addbeh.2017.01.008
28077398	Mild traumatic brain injury is associated with reduced cortical thickness in those at risk for Alzheimer's disease	Hayes JP, Logue MW, Sadeh N, Spielberg JM, Verfaellie M, Hayes SM, Reagan A, Salat DH, Wolf EJ, McGlinchey RE, Milberg WP, Stone A, Schichman SA, Miller MW.	Brain. 2017 Mar 1;140(3):813-825. doi: 10.1093/brain/aww344.	Hayes JP	Brain	2017	10.1093/brain/aww344
28077328	Dissociation between working memory performance and proactive interference control in post-traumatic stress disorder	Swick D, Cayton J, Ashley V, Turken AU.	Neuropsychologia. 2017 Feb;96:111-121. doi: 10.1016/j.neuropsychologia.2017.01.005. Epub 2017 Jan 7.	Swick D	Neuropsychologia	2017	10.1016/j.neuropsychologia.2017.01.005
28073098	The effect of Elettaria cardamomum extract on anxiety-like behavior in a rat model of post-traumatic stress disorder	Masoumi-Ardakani Y, Mahmoudvand H, Mirzaei A, Esmaeilpour K, Ghazvini H, Khalifeh S, Sepehri G.	Biomed Pharmacother. 2017 Mar;87:489-495. doi: 10.1016/j.biopha.2016.12.116. Epub 2017 Jan 7.	Masoumi-Ardakani Y	Biomed Pharmacother	2017	10.1016/j.biopha.2016.12.116
28068140	Mental strategies as mediators of the link between attachment and PTSD	Ferrajão PC, Badoud D, Oliveira RA.	Psychol Trauma. 2017 Nov;9(6):731-740. doi: 10.1037/tra0000251. Epub 2017 Jan 9.	Ferrajão PC	Psychol Trauma	2017	10.1037/tra0000251
28067785	Relationships between GAT1 and PTSD, Depression, and Substance Use Disorder	Bountress KE, Wei W, Sheerin C, Chung D, Amstadter AB, Mandel H, Wang Z.	Brain Sci. 2017 Jan 5;7(1):6. doi: 10.3390/brainsci7010006.	Bountress KE	Brain Sci	2017	10.3390/brainsci7010006
28057459	Parabrachial Pituitary Adenylate Cyclase-Activating Polypeptide Activation of Amygdala Endosomal Extracellular Signal-Regulated Kinase Signaling Regulates the Emotional Component of Pain	Missig G, Mei L, Vizzard MA, Braas KM, Waschek JA, Ressler KJ, Hammack SE, May V.	Biol Psychiatry. 2017 Apr 15;81(8):671-682. doi: 10.1016/j.biopsych.2016.08.025. Epub 2016 Aug 29.	Missig G	Biol Psychiatry	2017	10.1016/j.biopsych.2016.08.025
28043916	Ketamine accelerates fear extinction via mTORC1 signaling	Girgenti MJ, Ghosal S, LoPresto D, Taylor JR, Duman RS.	Neurobiol Dis. 2017 Apr;100:1-8. doi: 10.1016/j.nbd.2016.12.026. Epub 2016 Dec 30.	Girgenti MJ	Neurobiol Dis	2017	10.1016/j.nbd.2016.12.026
28025114	Differences in hippocampal serotonergic activity in a mouse single prolonged stress paradigm impact discriminant fear acquisition and retention	Aikins DE, Strader JA, Kohler RJ, Bihani N, Perrine SA.	Neurosci Lett. 2017 Feb 3;639:162-166. doi: 10.1016/j.neulet.2016.12.056. Epub 2016 Dec 24.	Aikins DE	Neurosci Lett	2017	10.1016/j.neulet.2016.12.056
28025095	A cross species study of heterogeneity in fear extinction learning in relation to FKBP5 variation and expression: Implications for the acute treatment of posttraumatic stress disorder	Galatzer-Levy IR, Andero R, Sawamura T, Jovanovic T, Papini S, Ressler KJ, Norrholm SD.	Neuropharmacology. 2017 Apr;116:188-195. doi: 10.1016/j.neuropharm.2016.12.023. Epub 2016 Dec 23.	Galatzer-Levy IR	Neuropharmacology	2017	10.1016/j.neuropharm.2016.12.023
28011420	Perspectives of patients and family members regarding psychological support using intensive care diaries: An exploratory mixed methods study	Aitken LM, Rattray J, Kenardy J, Hull AM, Ullman AJ, Le Brocque R, Mitchell M, Davis C, Castillo MI, Macfarlane B.	J Crit Care. 2017 Apr;38:263-268. doi: 10.1016/j.jcrc.2016.12.003. Epub 2016 Dec 11.	Aitken LM	J Crit Care	2017	10.1016/j.jcrc.2016.12.003
28002832	Acute and Chronic Posttraumatic Stress Symptoms in the Emergence of Posttraumatic Stress Disorder: A Network Analysis	Bryant RA, Creamer M, O'Donnell M, Forbes D, McFarlane AC, Silove D, Hadzi-Pavlovic D.	JAMA Psychiatry. 2017 Feb 1;74(2):135-142. doi: 10.1001/jamapsychiatry.2016.3470.	Bryant RA	JAMA Psychiatry	2017	10.1001/jamapsychiatry.2016.3470
27993636	Anti-PTSD-like effects of albiflorin extracted from Radix paeoniae Alba	Qiu ZK, He JL, Liu X, Zeng J, Chen JS, Nie H.	J Ethnopharmacol. 2017 Feb 23;198:324-330. doi: 10.1016/j.jep.2016.12.028. Epub 2016 Dec 16.	Qiu ZK	J Ethnopharmacol	2017	10.1016/j.jep.2016.12.028
27981191	Emergence in extinction of enhanced and persistent responding to ambiguous aversive cues is associated with high MAOA activity in the prelimbic cortex	Poirier GL, Hitora-Imamura N, Sandi C.	Neurobiol Stress. 2016 Aug 31;5:1-7. doi: 10.1016/j.ynstr.2016.08.005. eCollection 2016 Dec.	Poirier GL	Neurobiol Stress	2016	10.1016/j.ynstr.2016.08.005
27976973	Elevated rates of memory impairment in military service-members and veterans with posttraumatic stress disorder	Stricker NH, Lippa SM, Green DL, McGlynn SM, Grande LJ, Milberg WP, McGlinchey RE.	J Clin Exp Neuropsychol. 2017 Oct;39(8):768-785. doi: 10.1080/13803395.2016.1264575. Epub 2016 Dec 15.	Stricker NH	J Clin Exp Neuropsychol	2017	10.1080/13803395.2016.1264575
27966102	Behavioral and neural correlates of disrupted orienting attention in posttraumatic stress disorder	Russman Block S, King AP, Sripada RK, Weissman DH, Welsh R, Liberzon I.	Cogn Affect Behav Neurosci. 2017 Apr;17(2):422-436. doi: 10.3758/s13415-016-0488-2.	Russman Block S	Cogn Affect Behav Neurosci	2017	10.3758/s13415-016-0488-2
27959335	Functional evaluation of a PTSD-associated genetic variant: estradiol regulation and ADCYAP1R1	Mercer KB, Dias B, Shafer D, Maddox SA, Mulle JG, Hu P, Walton J, Ressler KJ.	Transl Psychiatry. 2016 Dec 13;6(12):e978. doi: 10.1038/tp.2016.241.	Mercer KB	Transl Psychiatry	2016	10.1038/tp.2016.241
27931783	Reduced P3b brain response during sustained visual attention is associated with remote blast mTBI and current PTSD in U.S. military veterans	Gilmore CS, Marquardt CA, Kang SS, Sponheim SR.	Behav Brain Res. 2018 Mar 15;340:174-182. doi: 10.1016/j.bbr.2016.12.002. Epub 2016 Dec 5.	Gilmore CS	Behav Brain Res	2018	10.1016/j.bbr.2016.12.002
27919830	Newly acquired and reactivated contextual fear memories are more intense and prone to generalize after activation of prelimbic cortex NMDA receptors	Vanvossen AC, Portes MAM, Scoz-Silva R, Reichmann HB, Stern CAJ, Bertoglio LJ.	Neurobiol Learn Mem. 2017 Jan;137:154-162. doi: 10.1016/j.nlm.2016.12.002. Epub 2016 Dec 2.	Vanvossen AC	Neurobiol Learn Mem	2017	10.1016/j.nlm.2016.12.002
27908524	Genetic correlation between alcohol preference and conditioned fear: Exploring a functional relationship	Chester JA, Weera MM.	Alcohol. 2017 Feb;58:127-137. doi: 10.1016/j.alcohol.2016.06.006. Epub 2016 Nov 23.	Chester JA	Alcohol	2017	10.1016/j.alcohol.2016.06.006
27906119	Degrading traumatic memories with eye movements: a pilot functional MRI study in PTSD	Thomaes K, Engelhard IM, Sijbrandij M, Cath DC, Van den Heuvel OA.	Eur J Psychotraumatol. 2016 Nov 29;7:31371. doi: 10.3402/ejpt.v7.31371. eCollection 2016.	Thomaes K	Eur J Psychotraumatol	2016	10.3402/ejpt.v7.31371
27885969	36th International Symposium on Intensive Care and Emergency Medicine : Brussels, Belgium. 15-18 March 2016	Bateman RM, Sharpe MD, Jagger JE, Ellis CG, Solé-Violán J, López-Rodríguez M, Herrera-Ramos E, Ruíz-Hernández J, Borderías L, Horcajada J, González-Quevedo N, Rajas O, Briones M, Rodríguez de Castro F, Rodríguez Gallego C, Esen F, Orhun G, Ergin Ozcan P, Senturk E, Ugur Yilmaz C, Orhan N, Arican N, Kaya M, Kucukerden M, Giris M, Akcan U, Bilgic Gazioglu S, Tuzun E, Riff R, Naamani O, Douvdevani A…	Crit Care. 2016 Apr 20;20(Suppl 2):94. doi: 10.1186/s13054-016-1208-6.	Bateman RM	Crit Care	2016	10.1186/s13054-016-1208-6
27875034	Risk factors of post-traumatic stress symptoms in patients with cancer	Lin YH, Kao CC, Wu SF, Hung SL, Yang HY, Tung HY.	J Clin Nurs. 2017 Oct;26(19-20):3137-3143. doi: 10.1111/jocn.13662. Epub 2017 Apr 17.	Lin YH	J Clin Nurs	2017	10.1111/jocn.13662
27871027	Trauma exposure relates to heightened stress, altered amygdala morphology and deficient extinction learning: Implications for psychopathology	Cacciaglia R, Nees F, Grimm O, Ridder S, Pohlack ST, Diener SJ, Liebscher C, Flor H.	Psychoneuroendocrinology. 2017 Feb;76:19-28. doi: 10.1016/j.psyneuen.2016.11.012. Epub 2016 Nov 11.	Cacciaglia R	Psychoneuroendocrinology	2017	10.1016/j.psyneuen.2016.11.012
27849494	Inpatient Trauma-Focused Treatment for Veterans: Implementation and Evaluation of Patient Perceptions and Outcomes of an Integrated Evidence-Based Treatment Approach	Menefee DS, Leopoulos WS, Tran JK, Teng E, Wanner J, Wilde E, McCauley S, Day SX.	Mil Med. 2016 Nov;181(11):e1590-e1599. doi: 10.7205/MILMED-D-15-00422.	Menefee DS	Mil Med	2016	10.7205/MILMED-D-15-00422
27849490	The Psychological Effects of Rapid Aeromedical Evacuation in a Predator Exposure Animal Model of Post-Traumatic Stress Disorder	Wilson CB, Harre J, Shaak T, Francis J, McLaughlin LD.	Mil Med. 2016 Nov;181(11):e1561-e1568. doi: 10.7205/MILMED-D-16-00018.	Wilson CB	Mil Med	2016	10.7205/MILMED-D-16-00018
27837602	Effect of a Multicomponent Behavioral Intervention in Adults Impaired by Psychological Distress in a Conflict-Affected Area of Pakistan: A Randomized Clinical Trial	Rahman A, Hamdani SU, Awan NR, Bryant RA, Dawson KS, Khan MF, Azeemi MM, Akhtar P, Nazir H, Chiumento A, Sijbrandij M, Wang D, Farooq S, van Ommeren M.	JAMA. 2016 Dec 27;316(24):2609-2617. doi: 10.1001/jama.2016.17165.	Rahman A	JAMA	2016	10.1001/jama.2016.17165
27837579	Internet-delivered cognitive therapy for PTSD: a development pilot series	Wild J, Warnock-Parkes E, Grey N, Stott R, Wiedemann M, Canvin L, Rankin H, Shepherd E, Forkert A, Clark DM, Ehlers A.	Eur J Psychotraumatol. 2016 Nov 8;7:31019. doi: 10.3402/ejpt.v7.31019. eCollection 2016.	Wild J	Eur J Psychotraumatol	2016	10.3402/ejpt.v7.31019
27816010	Do meta-cognitive beliefs affect meta-awareness of intrusive thoughts about trauma?	Takarangi MK, Nayda D, Strange D, Nixon RD.	J Behav Ther Exp Psychiatry. 2017 Mar;54:292-300. doi: 10.1016/j.jbtep.2016.10.005. Epub 2016 Oct 24.	Takarangi MK	J Behav Ther Exp Psychiatry	2017	10.1016/j.jbtep.2016.10.005
27815131	Sensory coding and cognitive processing of sound in Veterans with blast exposure	Bressler S, Goldberg H, Shinn-Cunningham B.	Hear Res. 2017 Jun;349:98-110. doi: 10.1016/j.heares.2016.10.018. Epub 2016 Nov 2.	Bressler S	Hear Res	2017	10.1016/j.heares.2016.10.018
27686278	Deficient fear extinction memory in posttraumatic stress disorder	Wicking M, Steiger F, Nees F, Diener SJ, Grimm O, Ruttorf M, Schad LR, Winkelmann T, Wirtz G, Flor H.	Neurobiol Learn Mem. 2016 Dec;136:116-126. doi: 10.1016/j.nlm.2016.09.016. Epub 2016 Sep 26.	Wicking M	Neurobiol Learn Mem	2016	10.1016/j.nlm.2016.09.016
27235163	Corticotropin-releasing factor in ventromedial prefrontal cortex mediates avoidance of a traumatic stress-paired context	Schreiber AL, Lu YL, Baynes BB, Richardson HN, Gilpin NW.	Neuropharmacology. 2017 Feb;113(Pt A):323-330. doi: 10.1016/j.neuropharm.2016.05.008. Epub 2016 May 24.	Schreiber AL	Neuropharmacology	2017	10.1016/j.neuropharm.2016.05.008
27740964	Beneficial effects of chronic oxytocin administration and social co-housing in a rodent model of post-traumatic stress disorder	Janezic EM, Uppalapati S, Nagl S, Contreras M, French ED, Fellous JM.	Behav Pharmacol. 2016 Dec;27(8):704-717. doi: 10.1097/FBP.0000000000000270.	Janezic EM	Behav Pharmacol	2016	10.1097/FBP.0000000000000270
27794690	Neural Substrates of Overgeneralized Conditioned Fear in PTSD	Kaczkurkin AN, Burton PC, Chazin SM, Manbeck AB, Espensen-Sturges T, Cooper SE, Sponheim SR, Lissek S.	Am J Psychiatry. 2017 Feb 1;174(2):125-134. doi: 10.1176/appi.ajp.2016.15121549. Epub 2016 Oct 31.	Kaczkurkin AN	Am J Psychiatry	2017	10.1176/appi.ajp.2016.15121549
27789342	Preventing sleep on the first resting phase following a traumatic event attenuates anxiety-related responses	Cohen S, Kaplan Z, Zohar J, Cohen H.	Behav Brain Res. 2017 Mar 1;320:450-456. doi: 10.1016/j.bbr.2016.10.039. Epub 2016 Oct 24.	Cohen S	Behav Brain Res	2017	10.1016/j.bbr.2016.10.039
27641312	Altered Pain Perception and Fear-Learning Deficits in Subjects With Posttraumatic Stress Disorder	Jenewein J, Erni J, Moergeli H, Grillon C, Schumacher S, Mueller-Pfeiffer C, Hassanpour K, Seiler A, Wittmann L, Schnyder U, Hasler G.	J Pain. 2016 Dec;17(12):1325-1333. doi: 10.1016/j.jpain.2016.09.002. Epub 2016 Sep 15.	Jenewein J	J Pain	2016	10.1016/j.jpain.2016.09.002
27786515	Posttraumatic stress and alcohol use among veterans: Amygdala and anterior cingulate activation to emotional cues	Simons RM, Simons JS, Olson D, Baugh L, Magnotta V, Forster G.	Psychol Addict Behav. 2016 Nov;30(7):720-732. doi: 10.1037/adb0000200. Epub 2016 Oct 27.	Simons RM	Psychol Addict Behav	2016	10.1037/adb0000200
27736138	PTSD symptoms and perception of cognitive problems: The roles of posttraumatic cognitions and trauma coping self-efficacy	Samuelson KW, Bartel A, Valadez R, Jordan JT.	Psychol Trauma. 2017 Sep;9(5):537-544. doi: 10.1037/tra0000210. Epub 2016 Oct 13.	Samuelson KW	Psychol Trauma	2017	10.1037/tra0000210
27616342	Altered function in medial prefrontal cortex and nucleus accumbens links to stress-induced behavioral inflexibility	Piao C, Deng X, Wang X, Yuan Y, Liu Z, Liang J.	Behav Brain Res. 2017 Jan 15;317:16-26. doi: 10.1016/j.bbr.2016.09.017. Epub 2016 Sep 8.	Piao C	Behav Brain Res	2017	10.1016/j.bbr.2016.09.017
27776275	War and remembrance: Combat exposure in young adulthood and memory function sixty years later	Nevarez MD, Malone JC, Rentz DM, Waldinger RJ.	Compr Psychiatry. 2017 Jan;72:97-105. doi: 10.1016/j.comppsych.2016.10.003. Epub 2016 Oct 7.	Nevarez MD	Compr Psychiatry	2017	10.1016/j.comppsych.2016.10.003
27775823	Improving outcomes for patients with medication-resistant anxiety: effects of collaborative care with cognitive behavioral therapy	Campbell-Sills L, Roy-Byrne PP, Craske MG, Bystritsky A, Sullivan G, Stein MB.	Depress Anxiety. 2016 Dec;33(12):1099-1106. doi: 10.1002/da.22574. Epub 2016 Oct 24.	Campbell-Sills L	Depress Anxiety	2016	10.1002/da.22574
27770748	Trauma-related self-defining memories and future goals in Dissociative Identity Disorder	Huntjens RJC, Wessel I, Ostafin BD, Boelen PA, Behrens F, van Minnen A.	Behav Res Ther. 2016 Dec;87:216-224. doi: 10.1016/j.brat.2016.10.002. Epub 2016 Oct 11.	Huntjens RJC	Behav Res Ther	2016	10.1016/j.brat.2016.10.002
27761402	Neural changes in extinction recall following prolonged exposure treatment for PTSD: A longitudinal fMRI study	Helpman L, Marin MF, Papini S, Zhu X, Sullivan GM, Schneier F, Neria M, Shvil E, Malaga Aragon MJ, Markowitz JC, Lindquist MA, Wager T, Milad M, Neria Y.	Neuroimage Clin. 2016 Oct 10;12:715-723. doi: 10.1016/j.nicl.2016.10.007. eCollection 2016.	Helpman L	Neuroimage Clin	2016	10.1016/j.nicl.2016.10.007
27750113	Laboratory impulsivity and depression in blast-exposed military personnel with post-concussion syndrome	Bjork JM, Burroughs TK, Franke LM, Pickett TC, Johns SE, Moeller FG, Walker WC.	Psychiatry Res. 2016 Dec 30;246:321-325. doi: 10.1016/j.psychres.2016.10.008. Epub 2016 Oct 7.	Bjork JM	Psychiatry Res	2016	10.1016/j.psychres.2016.10.008
27736051	A Double-Blind, Randomized, Controlled Pilot Trial of N-Acetylcysteine in Veterans With Posttraumatic Stress Disorder and Substance Use Disorders	Back SE, McCauley JL, Korte KJ, Gros DF, Leavitt V, Gray KM, Hamner MB, DeSantis SM, Malcolm R, Brady KT, Kalivas PW.	J Clin Psychiatry. 2016 Nov;77(11):e1439-e1446. doi: 10.4088/JCP.15m10239.	Back SE	J Clin Psychiatry	2016	10.4088/JCP.15m10239
27733826	Use of a Structured Mirrors Intervention Does Not Reduce Delirium Incidence But May Improve Factual Memory Encoding in Cardiac Surgical ICU Patients Aged Over 70 Years: A Pilot Time-Cluster Randomized Controlled Trial	Giraud K, Pontin M, Sharples LD, Fletcher P, Dalgleish T, Eden A, Jenkins DP, Vuylsteke A.	Front Aging Neurosci. 2016 Sep 28;8:228. doi: 10.3389/fnagi.2016.00228. eCollection 2016.	Giraud K	Front Aging Neurosci	2016	10.3389/fnagi.2016.00228
27727245	The wake-promoting drug modafinil stimulates specific hypothalamic circuits to promote adaptive stress responses in an animal model of PTSD	Cohen S, Ifergane G, Vainer E, Matar MA, Kaplan Z, Zohar J, Mathé AA, Cohen H.	Transl Psychiatry. 2016 Oct 11;6(10):e917. doi: 10.1038/tp.2016.172.	Cohen S	Transl Psychiatry	2016	10.1038/tp.2016.172
27722837	Attention training improves aberrant neural dynamics during working memory processing in veterans with PTSD	McDermott TJ, Badura-Brack AS, Becker KM, Ryan TJ, Bar-Haim Y, Pine DS, Khanna MM, Heinrichs-Graham E, Wilson TW.	Cogn Affect Behav Neurosci. 2016 Dec;16(6):1140-1149. doi: 10.3758/s13415-016-0459-7.	McDermott TJ	Cogn Affect Behav Neurosci	2016	10.3758/s13415-016-0459-7
27716541	Acquisition of CS-US contingencies during Pavlovian fear conditioning and extinction in social anxiety disorder and posttraumatic stress disorder	Rabinak CA, Mori S, Lyons M, Milad MR, Phan KL.	J Affect Disord. 2017 Jan 1;207:76-85. doi: 10.1016/j.jad.2016.09.018. Epub 2016 Sep 23.	Rabinak CA	J Affect Disord	2017	10.1016/j.jad.2016.09.018
27693852	Chronic post-traumatic stress disorder-related traits in a rat model of low-level blast exposure	Perez-Garcia G, Gama Sosa MA, De Gasperi R, Lashof-Sullivan M, Maudlin-Jeronimo E, Stone JR, Haghighi F, Ahlers ST, Elder GA.	Behav Brain Res. 2018 Mar 15;340:117-125. doi: 10.1016/j.bbr.2016.09.061. Epub 2016 Sep 28.	Perez-Garcia G	Behav Brain Res	2018	10.1016/j.bbr.2016.09.061
27685852	Age effect on autobiographical memory specificity: A study on autobiographical memory specificity in elderly survivors of childhood trauma	Wittekind CE, Jelinek L, Kleim B, Muhtz C, Moritz S, Berna F.	J Behav Ther Exp Psychiatry. 2017 Mar;54:247-253. doi: 10.1016/j.jbtep.2016.09.002. Epub 2016 Sep 15.	Wittekind CE	J Behav Ther Exp Psychiatry	2017	10.1016/j.jbtep.2016.09.002
27672554	Alpha oscillation neurofeedback modulates amygdala complex connectivity and arousal in posttraumatic stress disorder	Nicholson AA, Ros T, Frewen PA, Densmore M, Théberge J, Kluetsch RC, Jetly R, Lanius RA.	Neuroimage Clin. 2016 Jul 14;12:506-516. doi: 10.1016/j.nicl.2016.07.006. eCollection 2016.	Nicholson AA	Neuroimage Clin	2016	10.1016/j.nicl.2016.07.006
27669163	Conceptual model of male military sexual trauma	Elder WB, Domino JL, Rentz TO, Mata-Galán EL.	Psychol Trauma. 2017 Aug;9(Suppl 1):59-66. doi: 10.1037/tra0000194. Epub 2016 Sep 26.	Elder WB	Psychol Trauma	2017	10.1037/tra0000194
27664819	Comparisons of eye movements and matched changing visual input	Onderdonk SW, van den Hout MA.	J Behav Ther Exp Psychiatry. 2016 Dec;53:34-40. doi: 10.1016/j.jbtep.2015.10.010. Epub 2015 Nov 3.	Onderdonk SW	J Behav Ther Exp Psychiatry	2016	10.1016/j.jbtep.2015.10.010
27650432	Cognitive-behaviour therapy for post-traumatic stress in schizophrenia. A randomized controlled trial	Steel C, Hardy A, Smith B, Wykes T, Rose S, Enright S, Hardcastle M, Landau S, Baksh MF, Gottlieb JD, Rose D, Mueser KT.	Psychol Med. 2017 Jan;47(1):43-51. doi: 10.1017/S0033291716002117. Epub 2016 Sep 21.	Steel C	Psychol Med	2017	10.1017/S0033291716002117
27617651	Neurocognitive Deficits in Borderline Personality Disorder: Associations With Childhood Trauma and Dimensions of Personality Psychopathology	Thomsen MS, Ruocco AC, Carcone D, Mathiesen BB, Simonsen E.	J Pers Disord. 2017 Aug;31(4):503-521. doi: 10.1521/pedi_2016_30_265. Epub 2016 Sep 12.	Thomsen MS	J Pers Disord	2017	10.1521/pedi_2016_30_265
27607181	Pilot Investigation of PTSD, Autonomic Reactivity, and Cardiovascular Health in Physically Healthy Combat Veterans	Clausen AN, Aupperle RL, Sisante JF, Wilson DR, Billinger SA.	PLoS One. 2016 Sep 8;11(9):e0162547. doi: 10.1371/journal.pone.0162547. eCollection 2016.	Clausen AN	PLoS One	2016	10.1371/journal.pone.0162547
27594113	Beyond symptom self-report: use of a computer "avatar" to assess post-traumatic stress disorder (PTSD) symptoms	Myers CE, Radell ML, Shind C, Ebanks-Williams Y, Beck KD, Gilbertson MW.	Stress. 2016 Nov;19(6):593-598. doi: 10.1080/10253890.2016.1232385. Epub 2016 Sep 21.	Myers CE	Stress	2016	10.1080/10253890.2016.1232385
27576930	Social challenges of visible scarring after severe burn: A qualitative analysis	Martin L, Byrnes M, McGarry S, Rea S, Wood F.	Burns. 2017 Feb;43(1):76-83. doi: 10.1016/j.burns.2016.07.027. Epub 2016 Aug 27.	Martin L	Burns	2017	10.1016/j.burns.2016.07.027
27492886	Traumatic stress causes distinctive effects on fear circuit catecholamines and the fear extinction profile in a rodent model of posttraumatic stress disorder	Lin CC, Tung CS, Lin PH, Huang CL, Liu YP.	Eur Neuropsychopharmacol. 2016 Sep;26(9):1484-1495. doi: 10.1016/j.euroneuro.2016.06.004. Epub 2016 Aug 2.	Lin CC	Eur Neuropsychopharmacol	2016	10.1016/j.euroneuro.2016.06.004
27483516	Psychophysiological Investigation of Combat Veterans with Subthreshold Post-traumatic Stress Disorder Symptoms	Costanzo M, Jovanovic T, Norrholm SD, Ndiongue R, Reinhardt B, Roy MJ.	Mil Med. 2016 Aug;181(8):793-802. doi: 10.7205/MILMED-D-14-00671.	Costanzo M	Mil Med	2016	10.7205/MILMED-D-14-00671
27459209	Punishment Learning in U.S. Veterans With Posttraumatic Stress Disorder	Sawyer AT, Liverant GI, Jun JJ, Lee DJ, Cohen AL, Dutra SJ, Pizzagalli DA, Sloan DM.	J Trauma Stress. 2016 Aug;29(4):374-8. doi: 10.1002/jts.22109. Epub 2016 Jul 26.	Sawyer AT	J Trauma Stress	2016	10.1002/jts.22109
27458541	Parental bonding and neuropsychological performance are associated with episodic simulation of future events in trauma-exposed patients with major depressive disorder	Parlar M, Lee A, Haqqee Z, Rhooms L, Lanius RA, McKinnon MC.	Brain Behav. 2016 May 8;6(7):e00474. doi: 10.1002/brb3.474. eCollection 2016 Jul.	Parlar M	Brain Behav	2016	10.1002/brb3.474
27417516	Therapeutic Effects of Extinction Learning as a Model of Exposure Therapy in Rats	Fucich EA, Paredes D, Morilak DA.	Neuropsychopharmacology. 2016 Dec;41(13):3092-3102. doi: 10.1038/npp.2016.127. Epub 2016 Jul 15.	Fucich EA	Neuropsychopharmacology	2016	10.1038/npp.2016.127
27412783	Reduced amygdala responsivity during conditioning to trauma-related stimuli in posttraumatic stress disorder	Diener SJ, Nees F, Wessa M, Wirtz G, Frommberger U, Penga T, Ruttorf M, Ruf M, Schmahl C, Flor H.	Psychophysiology. 2016 Oct;53(10):1460-71. doi: 10.1111/psyp.12699. Epub 2016 Jul 14.	Diener SJ	Psychophysiology	2016	10.1111/psyp.12699
27392642	Sensitivity to trauma-associated cues is restricted to vulnerable traumatized rats and reinstated after extinction by yohimbine	Le Dorze C, Gisquet-Verrier P.	Behav Brain Res. 2016 Oct 15;313:120-134. doi: 10.1016/j.bbr.2016.07.006. Epub 2016 Jul 5.	Le Dorze C	Behav Brain Res	2016	10.1016/j.bbr.2016.07.006
27391620	Relations Between Cognitive Functioning and Alcohol Use, Craving, and Post-Traumatic Stress: An Examination Among Trauma-Exposed Military Veterans With Alcohol Use Disorder	Heinz AJ, Pennington DL, Cohen N, Schmeling B, Lasher BA, Schrodek E, Batki SL.	Mil Med. 2016 Jul;181(7):663-71. doi: 10.7205/MILMED-D-15-00228.	Heinz AJ	Mil Med	2016	10.7205/MILMED-D-15-00228
27357964	Proceedings of the 3rd Biennial Conference of the Society for Implementation Research Collaboration (SIRC) 2015: advancing efficient methodologies through community partnerships and team science : Seattle, WA, USA. 24-26 September 2015	Lewis C, Darnell D, Kerns S, Monroe-DeVita M, Landes SJ, Lyon AR, Stanick C, Dorsey S, Locke J, Marriott B, Puspitasari A, Dorsey C, Hendricks K, Pierson A, Fizur P, Comtois KA, Palinkas LA, Chamberlain P, Aarons GA, Green AE, Ehrhart MG, Trott EM, Willging CE, Fernandez ME, Woolf NH, Liang SL, Heredia NI, Kegler M, Risendal B, Dwyer A, Young V, Campbell D, Carvalho M, Kellar-Guenther Y, Damschro…	Implement Sci. 2016 Jun 23;11 Suppl 1(Suppl 1):85. doi: 10.1186/s13012-016-0428-0.	Lewis C	Implement Sci	2016	10.1186/s13012-016-0428-0
27353125	Prospective Memory in Posttraumatic Stress Disorder	Scott JC, Woods SP, Wrocklage KM, Schweinsburg BC, Southwick SM, Krystal JH.	J Int Neuropsychol Soc. 2016 Aug;22(7):724-34. doi: 10.1017/S1355617716000564. Epub 2016 Jun 29.	Scott JC	J Int Neuropsychol Soc	2016	10.1017/S1355617716000564
27323220	Neurobehavioral Characteristics of Older Veterans With Remote Traumatic Brain Injury	Peltz CB, Gardner RC, Kenney K, Diaz-Arrastia R, Kramer JH, Yaffe K.	J Head Trauma Rehabil. 2017 Jan/Feb;32(1):E8-E15. doi: 10.1097/HTR.0000000000000245.	Peltz CB	J Head Trauma Rehabil	2017	10.1097/HTR.0000000000000245
27316581	Glucocorticoid levels after exposure to predator odor and chronic psychosocial stress with dexamethasone application in rats	Starcevic A, Petricevic S, Radojicic Z, Djulejic V, Ilankovic A, Starcevic B, Filipovic B.	Kaohsiung J Med Sci. 2016 May;32(5):235-40. doi: 10.1016/j.kjms.2016.04.011. Epub 2016 May 21.	Starcevic A	Kaohsiung J Med Sci	2016	10.1016/j.kjms.2016.04.011
27297027	Amelioration of oxidative stress-induced phenotype loss of parvalbumin interneurons might contribute to the beneficial effects of environmental enrichment in a rat model of post-traumatic stress disorder	Sun XR, Zhang H, Zhao HT, Ji MH, Li HH, Wu J, Li KY, Yang JJ.	Behav Brain Res. 2016 Oct 1;312:84-92. doi: 10.1016/j.bbr.2016.06.016. Epub 2016 Jun 11.	Sun XR	Behav Brain Res	2016	10.1016/j.bbr.2016.06.016
27275520	Activation of Sigma-1 receptor ameliorates anxiety-like behavior and cognitive impairments in a rat model of post-traumatic stress disorder	Ji LL, Peng JB, Fu CH, Cao D, Li D, Tong L, Wang ZY.	Behav Brain Res. 2016 Sep 15;311:408-415. doi: 10.1016/j.bbr.2016.05.056. Epub 2016 Jun 6.	Ji LL	Behav Brain Res	2016	10.1016/j.bbr.2016.05.056
27255857	Amygdala Volumetric Change Following Psychotherapy for Posttraumatic Stress Disorder	Laugharne J, Kullack C, Lee CW, McGuire T, Brockman S, Drummond PD, Starkstein S.	J Neuropsychiatry Clin Neurosci. 2016 Fall;28(4):312-318. doi: 10.1176/appi.neuropsych.16010006. Epub 2016 Jun 3.	Laugharne J	J Neuropsychiatry Clin Neurosci	2016	10.1176/appi.neuropsych.16010006
27252673	Combat PTSD and Implicit Behavioral Tendencies for Positive Affective Stimuli: A Brief Report	Clausen AN, Youngren W, Sisante JF, Billinger SA, Taylor C, Aupperle RL.	Front Psychol. 2016 May 24;7:758. doi: 10.3389/fpsyg.2016.00758. eCollection 2016.	Clausen AN	Front Psychol	2016	10.3389/fpsyg.2016.00758
27236589	Enhancing self-efficacy improves episodic future thinking and social-decision making in combat veterans with posttraumatic stress disorder	Brown AD, Kouri NA, Rahman N, Joscelyne A, Bryant RA, Marmar CR.	Psychiatry Res. 2016 Aug 30;242:19-25. doi: 10.1016/j.psychres.2016.05.026. Epub 2016 May 20.	Brown AD	Psychiatry Res	2016	10.1016/j.psychres.2016.05.026
27235161	Adult with Middle Interhemispheric Variant of Holoprosencephaly: Neuropsychological, Clinical, and Radiological Findings	Virta M, Launes J, Valanne L, Hokkanen L.	Arch Clin Neuropsychol. 2016 Aug;31(5):472-9. doi: 10.1093/arclin/acw026. Epub 2016 May 26.	Virta M	Arch Clin Neuropsychol	2016	10.1093/arclin/acw026
27224676	The Role of Emotion Regulation Difficulties in the Relation Between PTSD Symptoms and the Learned Association Between Trauma-Related and Cocaine Cues	Tull MT, Gratz KL, McDermott MJ, Bordieri MJ, Daughters SB, Lejuez CW.	Subst Use Misuse. 2016 Aug 23;51(10):1318-29. doi: 10.3109/10826084.2016.1168445. Epub 2016 May 25.	Tull MT	Subst Use Misuse	2016	10.3109/10826084.2016.1168445
27214523	Early life trauma is associated with altered white matter integrity and affective control	Corbo V, Amick MA, Milberg WP, McGlinchey RE, Salat DH.	J Psychiatr Res. 2016 Aug;79:70-77. doi: 10.1016/j.jpsychires.2016.05.001. Epub 2016 May 4.	Corbo V	J Psychiatr Res	2016	10.1016/j.jpsychires.2016.05.001
27181613	Conditioned stress prevents cue-primed cocaine reinstatement only in stress-responsive rats	Hadad NA, Wu L, Hiller H, Krause EG, Schwendt M, Knackstedt LA.	Stress. 2016 Jul;19(4):406-18. doi: 10.1080/10253890.2016.1189898. Epub 2016 Jun 3.	Hadad NA	Stress	2016	10.1080/10253890.2016.1189898
27178761	Development and Validation of the Dissociative Symptoms Scale	Carlson EB, Waelde LC, Palmieri PA, Macia KS, Smith SR, McDade-Montez E.	Assessment. 2018 Jan;25(1):84-98. doi: 10.1177/1073191116645904. Epub 2016 May 13.	Carlson EB	Assessment	2018	10.1177/1073191116645904
27171190	Choosing appropriate comparison group participants in studies of veterans: Characteristics of orthopedically injured and uninjured Operation Enduring Freedom/Operation Iraqi Freedom/Operation New Dawn veterans	Troyanskaya M, Pastorek NJ, Scheibel RS, Petersen NJ, Walder A, Henson HK, Levin HS.	J Clin Exp Neuropsychol. 2016 Sep;38(7):811-9. doi: 10.1080/13803395.2016.1167172. Epub 2016 May 12.	Troyanskaya M	J Clin Exp Neuropsychol	2016	10.1080/13803395.2016.1167172
27164866	Assessing fidelity of cognitive behavioral therapy in rural VA clinics: design of a randomized implementation effectiveness (hybrid type III) trial	Cucciare MA, Curran GM, Craske MG, Abraham T, McCarthur MB, Marchant-Miros K, Lindsay JA, Kauth MR, Landes SJ, Sullivan G.	Implement Sci. 2016 May 10;11:65. doi: 10.1186/s13012-016-0432-4.	Cucciare MA	Implement Sci	2016	10.1186/s13012-016-0432-4
27157032	Cognitive Load Undermines Thought Suppression in Acute Stress Disorder	Nixon RD, Rackebrandt J.	Behav Ther. 2016 May;47(3):388-403. doi: 10.1016/j.beth.2016.02.010. Epub 2016 Mar 2.	Nixon RD	Behav Ther	2016	10.1016/j.beth.2016.02.010
27155870	Treating Veterans and Military Families: Evidence Based Practices and Training Needs Among Community Clinicians	Richards LK, Bui E, Charney M, Hayes KC, Baier AL, Rauch PK, Allard M, Simon NM.	Community Ment Health J. 2017 Feb;53(2):215-223. doi: 10.1007/s10597-016-0013-7. Epub 2016 May 7.	Richards LK	Community Ment Health J	2017	10.1007/s10597-016-0013-7
27148692	Association between mild traumatic brain injury and mental health problems and self-reported cognitive dysfunction in Iraq and Afghanistan Veterans	Seal KH, Bertenthal D, Samuelson K, Maguen S, Kumar S, Vasterling JJ.	J Rehabil Res Dev. 2016;53(2):185-98. doi: 10.1682/JRRD.2014.12.0301.	Seal KH	J Rehabil Res Dev	2016	10.1682/JRRD.2014.12.0301
27147992	Mild Traumatic Brain Injury with Social Defeat Stress Alters Anxiety, Contextual Fear Extinction, and Limbic Monoamines in Adult Rats	Davies DR, Olson D, Meyer DL, Scholl JL, Watt MJ, Manzerra P, Renner KJ, Forster GL.	Front Behav Neurosci. 2016 Apr 19;10:71. doi: 10.3389/fnbeh.2016.00071. eCollection 2016.	Davies DR	Front Behav Neurosci	2016	10.3389/fnbeh.2016.00071
27139234	Fear conditioning in mouse lines genetically selected for binge-like ethanol drinking	Crabbe JC, Schlumbohm JP, Hack W, Barkley-Levenson AM, Metten P, Lattal KM.	Alcohol. 2016 May;52:25-32. doi: 10.1016/j.alcohol.2016.01.004. Epub 2016 Feb 17.	Crabbe JC	Alcohol	2016	10.1016/j.alcohol.2016.01.004
27110436	Influence of daily social stimulation on behavioral and physiological outcomes in an animal model of PTSD	Seetharaman S, Fleshner M, Park CR, Diamond DM.	Brain Behav. 2016 Apr 15;6(5):e00458. doi: 10.1002/brb3.458. eCollection 2016 May.	Seetharaman S	Brain Behav	2016	10.1002/brb3.458
27107667	Discriminative evaluative conditioning in the long-term after severe accidental injury	Oe M, Schumacher S, Schnyder U, Mueller-Pfeiffer C, Wilhelm FH, Kuelen E, Martin-Soelch C.	Psychiatry Res. 2016 Jun 30;240:144-150. doi: 10.1016/j.psychres.2016.04.022. Epub 2016 Apr 14.	Oe M	Psychiatry Res	2016	10.1016/j.psychres.2016.04.022
27105958	Distinctive cardiac autonomic dysfunction following stress exposure in both sexes in an animal model of PTSD	Koresh O, Kaplan Z, Zohar J, Matar MA, Geva AB, Cohen H.	Behav Brain Res. 2016 Jul 15;308:128-42. doi: 10.1016/j.bbr.2016.04.024. Epub 2016 Apr 20.	Koresh O	Behav Brain Res	2016	10.1016/j.bbr.2016.04.024
27085849	Thalamic Functional Connectivity in Mild Traumatic Brain Injury: Longitudinal Associations With Patient-Reported Outcomes and Neuropsychological Tests	Banks SD, Coronado RA, Clemons LR, Abraham CM, Pruthi S, Conrad BN, Morgan VL, Guillamondegui OD, Archer KR.	Arch Phys Med Rehabil. 2016 Aug;97(8):1254-61. doi: 10.1016/j.apmr.2016.03.013. Epub 2016 Apr 13.	Banks SD	Arch Phys Med Rehabil	2016	10.1016/j.apmr.2016.03.013
27058006	Deep white matter hyperintensities affect verbal memory independent of PTSD symptoms in veterans with mild traumatic brain injury	Clark AL, Sorg SF, Schiehser DM, Luc N, Bondi MW, Sanderson M, Werhane ML, Delano-Wood L.	Brain Inj. 2016;30(7):864-71. doi: 10.3109/02699052.2016.1144894. Epub 2016 Apr 8.	Clark AL	Brain Inj	2016	10.3109/02699052.2016.1144894
27049683	Neuropsychological Markers of Suicidal Risk in the Context of Medical Rehabilitation	Pustilnik A, Elkana O, Vatine JJ, Franko M, Hamdan S.	Arch Suicide Res. 2017 Apr-Jun;21(2):293-306. doi: 10.1080/13811118.2016.1171815. Epub 2016 Apr 6.	Pustilnik A	Arch Suicide Res	2017	10.1080/13811118.2016.1171815
27022961	Compensatory Cognitive Training for Operation Enduring Freedom/Operation Iraqi Freedom/Operation New Dawn Veterans With Mild Traumatic Brain Injury	Storzbach D, Twamley EW, Roost MS, Golshan S, Williams RM, OʼNeil M, Jak AJ, Turner AP, Kowalski HM, Pagulayan KF, Huckans M.	J Head Trauma Rehabil. 2017 Jan/Feb;32(1):16-24. doi: 10.1097/HTR.0000000000000228.	Storzbach D	J Head Trauma Rehabil	2017	10.1097/HTR.0000000000000228
27000639	POSTTRAUMATIC STRESS SYMPTOMS AND AVERSION TO AMBIGUOUS LOSSES IN COMBAT VETERANS	Ruderman L, Ehrlich DB, Roy A, Pietrzak RH, Harpaz-Rotem I, Levy I.	Depress Anxiety. 2016 Jul;33(7):606-613. doi: 10.1002/da.22494. Epub 2016 Mar 21.	Ruderman L	Depress Anxiety	2016	10.1002/da.22494
26999558	Degrading emotional memories induced by a virtual reality paradigm	Cuperus AA, Laken M, van den Hout MA, Engelhard IM.	J Behav Ther Exp Psychiatry. 2016 Sep;52:45-50. doi: 10.1016/j.jbtep.2016.03.004. Epub 2016 Mar 10.	Cuperus AA	J Behav Ther Exp Psychiatry	2016	10.1016/j.jbtep.2016.03.004
26985058	PET Mapping of Neurofunctional Changes in a Posttraumatic Stress Disorder Model	Zhu Y, Du R, Zhu Y, Shen Y, Zhang K, Chen Y, Song F, Wu S, Zhang H, Tian M.	J Nucl Med. 2016 Sep;57(9):1474-7. doi: 10.2967/jnumed.116.173443. Epub 2016 Mar 16.	Zhu Y	J Nucl Med	2016	10.2967/jnumed.116.173443
26985040	Anxiety Evokes Hypofrontality and Disrupts Rule-Relevant Encoding by Dorsomedial Prefrontal Cortex Neurons	Park J, Wood J, Bondi C, Del Arco A, Moghaddam B.	J Neurosci. 2016 Mar 16;36(11):3322-35. doi: 10.1523/JNEUROSCI.4250-15.2016.	Park J	J Neurosci	2016	10.1523/JNEUROSCI.4250-15.2016
26972745	Predictors of dropout in concurrent treatment of posttraumatic stress disorder and alcohol dependence: Rate of improvement matters	Zandberg LJ, Rosenfield D, Alpert E, McLean CP, Foa EB.	Behav Res Ther. 2016 May;80:1-9. doi: 10.1016/j.brat.2016.02.005. Epub 2016 Mar 3.	Zandberg LJ	Behav Res Ther	2016	10.1016/j.brat.2016.02.005
26965572	Predator-scent stress, ethanol consumption and the opioid system in an animal model of PTSD	Manjoch H, Vainer E, Matar M, Ifergane G, Zohar J, Kaplan Z, Cohen H.	Behav Brain Res. 2016 Jun 1;306:91-105. doi: 10.1016/j.bbr.2016.03.009. Epub 2016 Mar 8.	Manjoch H	Behav Brain Res	2016	10.1016/j.bbr.2016.03.009
26942337	Brain Volume, Connectivity, and Neuropsychological Performance in Mild Traumatic Brain Injury: The Impact of Post-Traumatic Stress Disorder Symptoms	Lopez KC, Leary JB, Pham DL, Chou YY, Dsurney J, Chan L.	J Neurotrauma. 2017 Jan 1;34(1):16-22. doi: 10.1089/neu.2015.4323. Epub 2016 Jun 10.	Lopez KC	J Neurotrauma	2017	10.1089/neu.2015.4323
26923670	White matter microstructure of the uncinate fasciculus is associated with subthreshold posttraumatic stress disorder symptoms and fear potentiated startle during early extinction in recently deployed Service Members	Costanzo ME, Jovanovic T, Pham D, Leaman S, Highland KB, Norrholm SD, Roy MJ.	Neurosci Lett. 2016 Apr 8;618:66-71. doi: 10.1016/j.neulet.2016.02.041. Epub 2016 Feb 26.	Costanzo ME	Neurosci Lett	2016	10.1016/j.neulet.2016.02.041
26917165	Association of Resting Metabolism in the Fear Neural Network With Extinction Recall Activations and Clinical Measures in Trauma-Exposed Individuals	Marin MF, Song H, VanElzakker MB, Staples-Bradley LK, Linnman C, Pace-Schott EF, Lasko NB, Shin LM, Milad MR.	Am J Psychiatry. 2016 Sep 1;173(9):930-8. doi: 10.1176/appi.ajp.2015.14111460. Epub 2016 Feb 26.	Marin MF	Am J Psychiatry	2016	10.1176/appi.ajp.2015.14111460
26903888	Desensitizing Addiction: Using Eye Movements to Reduce the Intensity of Substance-Related Mental Imagery and Craving	Littel M, van den Hout MA, Engelhard IM.	Front Psychiatry. 2016 Feb 8;7:14. doi: 10.3389/fpsyt.2016.00014. eCollection 2016.	Littel M	Front Psychiatry	2016	10.3389/fpsyt.2016.00014
26899175	Effects of In utero environment and maternal behavior on neuroendocrine and behavioral alterations in a mouse model of prenatal trauma	Golub Y, Canneva F, Funke R, Frey S, Distler J, von Hörsten S, Freitag CM, Kratz O, Moll GH, Solati J.	Dev Neurobiol. 2016 Nov;76(11):1254-1265. doi: 10.1002/dneu.22387. Epub 2016 Mar 9.	Golub Y	Dev Neurobiol	2016	10.1002/dneu.22387
26897419	Fluoxetine treatment prevents the inflammatory response in a mouse model of posttraumatic stress disorder	Kao CY, He Z, Zannas AS, Hahn O, Kühne C, Reichel JM, Binder EB, Wotjak CT, Khaitovich P, Turck CW.	J Psychiatr Res. 2016 May;76:74-83. doi: 10.1016/j.jpsychires.2016.02.003. Epub 2016 Feb 8.	Kao CY	J Psychiatr Res	2016	10.1016/j.jpsychires.2016.02.003
26892753	Neuropsychological Functioning in Veterans with Posttraumatic Stress Disorder: Associations with Performance Validity, Comorbidities, and Functional Outcomes	Wrocklage KM, Schweinsburg BC, Krystal JH, Trejo M, Roy A, Weisser V, Moore TM, Southwick SM, Scott JC.	J Int Neuropsychol Soc. 2016 Apr;22(4):399-411. doi: 10.1017/S1355617716000059. Epub 2016 Feb 19.	Wrocklage KM	J Int Neuropsychol Soc	2016	10.1017/S1355617716000059
26891248	Neuropsychological functioning, coping, and quality of life among returning war veterans	Martindale SL, Morissette SB, Kimbrel NA, Meyer EC, Kruse MI, Gulliver SB, Dolan SL.	Rehabil Psychol. 2016 Aug;61(3):231-9. doi: 10.1037/rep0000076. Epub 2016 Feb 18.	Martindale SL	Rehabil Psychol	2016	10.1037/rep0000076
26888649	Calstabin 2: An important regulator for learning and memory in mice	Yuan Q, Deng KY, Sun L, Chi S, Yang Z, Wang J, Xin HB, Wang X, Ji G.	Sci Rep. 2016 Feb 18;6:21087. doi: 10.1038/srep21087.	Yuan Q	Sci Rep	2016	10.1038/srep21087
26885687	Controlled Low-Pressure Blast-Wave Exposure Causes Distinct Behavioral and Morphological Responses Modelling Mild Traumatic Brain Injury, Post-Traumatic Stress Disorder, and Comorbid Mild Traumatic Brain Injury-Post-Traumatic Stress Disorder	Zuckerman A, Ram O, Ifergane G, Matar MA, Sagi R, Ostfeld I, Hoffman JR, Kaplan Z, Sadot O, Cohen H.	J Neurotrauma. 2017 Jan 1;34(1):145-164. doi: 10.1089/neu.2015.4310. Epub 2016 Mar 30.	Zuckerman A	J Neurotrauma	2017	10.1089/neu.2015.4310
26866677	Extinction retention and the menstrual cycle: Different associations for women with posttraumatic stress disorder	Pineles SL, Nillni YI, King MW, Patton SC, Bauer MR, Mostoufi SM, Gerber MR, Hauger R, Resick PA, Rasmusson AM, Orr SP.	J Abnorm Psychol. 2016 Apr;125(3):349-55. doi: 10.1037/abn0000138. Epub 2016 Feb 11.	Pineles SL	J Abnorm Psychol	2016	10.1037/abn0000138
26863536	Breakdown of Inter-Hemispheric Connectivity Is Associated with Posttraumatic Symptomatology and Memory Impairment	Saar-Ashkenazy R, Veksler R, Guez J, Jacob Y, Shelef I, Shalev H, Friedman A, Cohen JE.	PLoS One. 2016 Feb 10;11(2):e0144766. doi: 10.1371/journal.pone.0144766. eCollection 2016.	Saar-Ashkenazy R	PLoS One	2016	10.1371/journal.pone.0144766
26851698	Intranasal oxytocin enhances neural processing of monetary reward and loss in post-traumatic stress disorder and traumatized controls	Nawijn L, van Zuiden M, Koch SB, Frijling JL, Veltman DJ, Olff M.	Psychoneuroendocrinology. 2016 Apr;66:228-37. doi: 10.1016/j.psyneuen.2016.01.020. Epub 2016 Jan 22.	Nawijn L	Psychoneuroendocrinology	2016	10.1016/j.psyneuen.2016.01.020
26833658	Potential of zebrafish as a model for exploring the role of the amygdala in emotional memory and motivational behavior	Perathoner S, Cordero-Maldonado ML, Crawford AD.	J Neurosci Res. 2016 Jun;94(6):445-62. doi: 10.1002/jnr.23712. Epub 2016 Feb 2.	Perathoner S	J Neurosci Res	2016	10.1002/jnr.23712
26830930	Understanding and meeting information needs for patients with posttraumatic stress disorder	Watts BV, Zayed MH, Llewellyn-Thomas H, Schnurr PP.	BMC Psychiatry. 2016 Feb 1;16:21. doi: 10.1186/s12888-016-0724-x.	Watts BV	BMC Psychiatry	2016	10.1186/s12888-016-0724-x
26830444	Repeated amphetamine injections alter behavior and induce a delayed behavioral sensitization modulated by reactivity to novelty: Similarities and differences with trauma consequences	Toledano D, Gisquet-Verrier P.	Eur Neuropsychopharmacol. 2016 Mar;26(3):456-66. doi: 10.1016/j.euroneuro.2015.12.042. Epub 2016 Jan 19.	Toledano D	Eur Neuropsychopharmacol	2016	10.1016/j.euroneuro.2015.12.042
26821287	Severe, multimodal stress exposure induces PTSD-like characteristics in a mouse model of single prolonged stress	Perrine SA, Eagle AL, George SA, Mulo K, Kohler RJ, Gerard J, Harutyunyan A, Hool SM, Susick LL, Schneider BL, Ghoddoussi F, Galloway MP, Liberzon I, Conti AC.	Behav Brain Res. 2016 Apr 15;303:228-37. doi: 10.1016/j.bbr.2016.01.056. Epub 2016 Jan 25.	Perrine SA	Behav Brain Res	2016	10.1016/j.bbr.2016.01.056
26808234	Autobiographical memory specificity in response to verbal and pictorial cues in clinical depression	Ridout N, Dritschel B, Matthews K, O'Carroll R.	J Behav Ther Exp Psychiatry. 2016 Jun;51:109-15. doi: 10.1016/j.jbtep.2016.01.002. Epub 2016 Jan 13.	Ridout N	J Behav Ther Exp Psychiatry	2016	10.1016/j.jbtep.2016.01.002
26804028	Behavioral profiling as a translational approach in an animal model of posttraumatic stress disorder	Ardi Z, Albrecht A, Richter-Levin A, Saha R, Richter-Levin G.	Neurobiol Dis. 2016 Apr;88:139-47. doi: 10.1016/j.nbd.2016.01.012. Epub 2016 Jan 21.	Ardi Z	Neurobiol Dis	2016	10.1016/j.nbd.2016.01.012
26772783	Behavioral changes over time in post-traumatic stress disorder: Insights from a rat model of single prolonged stress	Wu Z, Tian Q, Li F, Gao J, Liu Y, Mao M, Liu J, Wang S, Li G, Ge D, Mao Y, Zhang W, Liu Z, Song Y.	Behav Processes. 2016 Mar;124:123-9. doi: 10.1016/j.beproc.2016.01.001. Epub 2016 Jan 6.	Wu Z	Behav Processes	2016	10.1016/j.beproc.2016.01.001
26740318	Escitalopram reversed the traumatic stress-induced depressed and anxiety-like symptoms but not the deficits of fear memory	Lin CC, Tung CS, Liu YP.	Psychopharmacology (Berl). 2016 Apr;233(7):1135-46. doi: 10.1007/s00213-015-4194-5. Epub 2016 Jan 7.	Lin CC	Psychopharmacology (Berl)	2016	10.1007/s00213-015-4194-5
26724692	Memory control ability modulates intrusive memories after analogue trauma	Streb M, Mecklinger A, Anderson MC, Johanna LH, Michael T.	J Affect Disord. 2016 Mar 1;192:134-42. doi: 10.1016/j.jad.2015.12.032. Epub 2015 Dec 22.	Streb M	J Affect Disord	2016	10.1016/j.jad.2015.12.032
30210581	An adapted imaginal exposure approach to traditional methods used within trauma-focused cognitive behavioural therapy, trialled with a veteran population	Kaur M, Murphy D, Smith KV.	Cogn Behav Therap. 2016;9:e10. doi: 10.1017/S1754470X16000052. Epub 2016 Jun 1.	Kaur M	Cogn Behav Therap	2016	10.1017/S1754470X16000052
26707354	Propranolol's impact on cognitive performance in post-traumatic stress disorder	Mahabir M, Ashbaugh AR, Saumier D, Tremblay J.	J Affect Disord. 2016 Mar 1;192:98-103. doi: 10.1016/j.jad.2015.11.051. Epub 2015 Dec 8.	Mahabir M	J Affect Disord	2016	10.1016/j.jad.2015.11.051
26706692	Paroxetine treatment, following behavioral suppression of PTSD-like symptoms in mice, prevents relapse by activating the infralimbic cortex	Bentefour Y, Rakibi Y, Bennis M, Ba-M'hamed S, Garcia R.	Eur Neuropsychopharmacol. 2016 Feb;26(2):195-207. doi: 10.1016/j.euroneuro.2015.12.021. Epub 2015 Dec 10.	Bentefour Y	Eur Neuropsychopharmacol	2016	10.1016/j.euroneuro.2015.12.021
26691304	Event-based prospective memory among veterans: The role of posttraumatic stress disorder symptom severity in executing intentions	McFarland CP, Clark JB, Lee LO, Grande LJ, Marx BP, Vasterling JJ.	J Clin Exp Neuropsychol. 2016;38(2):251-60. doi: 10.1080/13803395.2015.1102203. Epub 2015 Dec 21.	McFarland CP	J Clin Exp Neuropsychol	2016	10.1080/13803395.2015.1102203
26674344	Dopamine-dependent synaptic plasticity in an amygdala inhibitory circuit controls fear memory expression	Lee JH, Kim JH.	BMB Rep. 2016 Jan;49(1):1-2. doi: 10.1016/j.neuron.2015.09.001.	Lee JH	BMB Rep	2016	10.1016/j.neuron.2015.09.001
26670285	Fear learning circuitry is biased toward generalization of fear associations in posttraumatic stress disorder	Morey RA, Dunsmoor JE, Haswell CC, Brown VM, Vora A, Weiner J, Stjepanovic D, Wagner HR 3rd; VA Mid-Atlantic MIRECC Workgroup; LaBar KS.	Transl Psychiatry. 2015 Dec 15;5(12):e700. doi: 10.1038/tp.2015.196.	Morey RA	Transl Psychiatry	2015	10.1038/tp.2015.196
26655446	Effect of chronic social defeat stress on behaviors and dopamine receptor in adult mice	Huang GB, Zhao T, Gao XL, Zhang HX, Xu YM, Li H, Lv LX.	Prog Neuropsychopharmacol Biol Psychiatry. 2016 Apr 3;66:73-79. doi: 10.1016/j.pnpbp.2015.12.002. Epub 2015 Dec 3.	Huang GB	Prog Neuropsychopharmacol Biol Psychiatry	2016	10.1016/j.pnpbp.2015.12.002
26650043	NOX2 Mediated-Parvalbumin Interneuron Loss Might Contribute to Anxiety-Like and Enhanced Fear Learning Behavior in a Rat Model of Post-Traumatic Stress Disorder	Liu FF, Yang LD, Sun XR, Zhang H, Pan W, Wang XM, Yang JJ, Ji MH, Yuan HM.	Mol Neurobiol. 2016 Dec;53(10):6680-6689. doi: 10.1007/s12035-015-9571-x. Epub 2015 Dec 9.	Liu FF	Mol Neurobiol	2016	10.1007/s12035-015-9571-x
26645740	Male veterans with PTSD exhibit aberrant neural dynamics during working memory processing: an MEG study	McDermott TJ, Badura-Brack AS, Becker KM, Ryan TJ, Khanna MM, Heinrichs-Graham E, Wilson TW.	J Psychiatry Neurosci. 2016 Jun;41(4):251-60. doi: 10.1503/jpn.150058.	McDermott TJ	J Psychiatry Neurosci	2016	10.1503/jpn.150058
26645315	Auditory Consonant Trigrams: A Psychometric Update†	Shura RD, Rowland JA, Miskey HM.	Arch Clin Neuropsychol. 2016 Feb;31(1):47-57. doi: 10.1093/arclin/acv083. Epub 2015 Dec 7.	Shura RD	Arch Clin Neuropsychol	2016	10.1093/arclin/acv083
26642920	Angiotensin-(1-7)/Mas axis modulates fear memory and extinction in mice	Lazaroni TL, Bastos CP, Moraes MF, Santos RS, Pereira GS.	Neurobiol Learn Mem. 2016 Jan;127:27-33. doi: 10.1016/j.nlm.2015.11.012. Epub 2015 Nov 28.	Lazaroni TL	Neurobiol Learn Mem	2016	10.1016/j.nlm.2015.11.012
26642919	A dendritic organization of lateral amygdala neurons in fear susceptible and resistant mice	Castro-Gomes V, Bergstrom HC, McGuire JL, Parker CC, Coyner J, Landeira-Fernandez J, Ursano RJ, Palmer AA, Johnson LR.	Neurobiol Learn Mem. 2016 Jan;127:64-71. doi: 10.1016/j.nlm.2015.11.010. Epub 2015 Nov 28.	Castro-Gomes V	Neurobiol Learn Mem	2016	10.1016/j.nlm.2015.11.010
26618238	Exploring differences between the ICD-11 and DSM-5 models of PTSD: Does it matter which model is used?	Hyland P, Shevlin M, McNally S, Murphy J, Hansen M, Elklit A.	J Anxiety Disord. 2016 Jan;37:48-53. doi: 10.1016/j.janxdis.2015.11.002. Epub 2015 Nov 17.	Hyland P	J Anxiety Disord	2016	10.1016/j.janxdis.2015.11.002
26611866	Ginsenoside Rb1 rescues anxiety-like responses in a rat model of post-traumatic stress disorder	Lee B, Sur B, Cho SG, Yeom M, Shim I, Lee H, Hahm DH.	J Nat Med. 2016 Apr;70(2):133-44. doi: 10.1007/s11418-015-0943-3. Epub 2015 Nov 26.	Lee B	J Nat Med	2016	10.1007/s11418-015-0943-3
26609425	The Brain and Propranolol Pharmacokinetics in the Elderly	Eugene AR, Nicholson WT.	Brain (Bacau). 2015 Nov;6(1-4):5-14.	Eugene AR	Brain (Bacau)	2015
26600007	A randomized, double-blind, placebo-controlled, crossover trial of mifepristone in Gulf War veterans with chronic multisymptom illness	Golier JA, Caramanica K, Michaelides AC, Makotkine I, Schmeidler J, Harvey PD, Yehuda R.	Psychoneuroendocrinology. 2016 Feb;64:22-30. doi: 10.1016/j.psyneuen.2015.11.001. Epub 2015 Nov 10.	Golier JA	Psychoneuroendocrinology	2016	10.1016/j.psyneuen.2015.11.001
26593097	Embodied simulation in exposure-based therapies for posttraumatic stress disorder-a possible integration of cognitive behavioral theories, neuroscience, and psychoanalysis	Peri T, Gofman M, Tal S, Tuval-Mashiach R.	Eur J Psychotraumatol. 2015 Nov 20;6:29301. doi: 10.3402/ejpt.v6.29301. eCollection 2015.	Peri T	Eur J Psychotraumatol	2015	10.3402/ejpt.v6.29301
26580696	Consistency of Recall for Deployment-Related Traumatic Brain Injury	Alosco ML, Aslan M, Du M, Ko J, Grande L, Proctor SP, Concato J, Vasterling JJ.	J Head Trauma Rehabil. 2016 Sep-Oct;31(5):360-8. doi: 10.1097/HTR.0000000000000201.	Alosco ML	J Head Trauma Rehabil	2016	10.1097/HTR.0000000000000201
26580692	Self-Reported Sleep Disturbance Mediates the Relationship Between PTSD and Cognitive Outcome in Blast-Exposed OEF/OIF Veterans	Verfaellie M, Lee LO, Lafleche G, Spiro A.	J Head Trauma Rehabil. 2016 Sep-Oct;31(5):309-19. doi: 10.1097/HTR.0000000000000197.	Verfaellie M	J Head Trauma Rehabil	2016	10.1097/HTR.0000000000000197
26561791	Student Veteran perceptions of facilitators and barriers to achieving academic goals	Norman SB, Rosen J, Himmerich S, Myers US, Davis B, Browne KC, Piland N.	J Rehabil Res Dev. 2015;52(6):701-12. doi: 10.1682/JRRD.2015.01.0013.	Norman SB	J Rehabil Res Dev	2015	10.1682/JRRD.2015.01.0013
26557708	Symptoms of Posttraumatic Stress after Intensive Care Delirium	Svenningsen H, Egerod I, Christensen D, Tønnesen EK, Frydenberg M, Videbech P.	Biomed Res Int. 2015;2015:876947. doi: 10.1155/2015/876947. Epub 2015 Oct 18.	Svenningsen H	Biomed Res Int	2015	10.1155/2015/876947
26538448	Overexpression of Forebrain CRH During Early Life Increases Trauma Susceptibility in Adulthood	Toth M, Flandreau EI, Deslauriers J, Geyer MA, Mansuy IM, Merlo Pich E, Risbrough VB.	Neuropsychopharmacology. 2016 May;41(6):1681-90. doi: 10.1038/npp.2015.338. Epub 2015 Nov 5.	Toth M	Neuropsychopharmacology	2016	10.1038/npp.2015.338
26530305	Different neural circuitry is involved in physiological and psychological stress-induced PTSD-like "nightmares" in rats	Yu B, Cui SY, Zhang XQ, Cui XY, Li SJ, Sheng ZF, Cao Q, Huang YL, Xu YP, Lin ZG, Yang G, Song JZ, Ding H, Zhang YH.	Sci Rep. 2015 Nov 4;5:15976. doi: 10.1038/srep15976.	Yu B	Sci Rep	2015	10.1038/srep15976
26529240	Increased Cortical Gamma-Aminobutyric Acid Precedes Incomplete Extinction of Conditioned Fear and Increased Hippocampal Excitatory Tone in a Mouse Model of Mild Traumatic Brain Injury	Schneider BL, Ghoddoussi F, Charlton JL, Kohler RJ, Galloway MP, Perrine SA, Conti AC.	J Neurotrauma. 2016 Sep 1;33(17):1614-24. doi: 10.1089/neu.2015.4190. Epub 2016 Mar 18.	Schneider BL	J Neurotrauma	2016	10.1089/neu.2015.4190
26522237	TAKING THE PULSE OF PROLONGED EXPOSURE THERAPY: PHYSIOLOGICAL REACTIVITY TO TRAUMA IMAGERY AS AN OBJECTIVE MEASURE OF TREATMENT RESPONSE	Wangelin BC, Tuerk PW.	Depress Anxiety. 2015 Dec;32(12):927-34. doi: 10.1002/da.22449. Epub 2015 Nov 2.	Wangelin BC	Depress Anxiety	2015	10.1002/da.22449
26520214	Candesartan ameliorates impaired fear extinction induced by innate immune activation	Quiñones MM, Maldonado L, Velazquez B, Porter JT.	Brain Behav Immun. 2016 Feb;52:169-177. doi: 10.1016/j.bbi.2015.10.017. Epub 2015 Oct 28.	Quiñones MM	Brain Behav Immun	2016	10.1016/j.bbi.2015.10.017
26500564	Eyeblink Conditioning and Novel Object Recognition in the Rabbit: Behavioral Paradigms for Assaying Psychiatric Diseases	Weiss C, Disterhoft JF.	Front Psychiatry. 2015 Oct 7;6:142. doi: 10.3389/fpsyt.2015.00142. eCollection 2015.	Weiss C	Front Psychiatry	2015	10.3389/fpsyt.2015.00142
26496530	Executive Functioning of Combat Mild Traumatic Brain Injury	Gaines KD, Soper HV, Berenji GR.	Appl Neuropsychol Adult. 2016;23(2):115-24. doi: 10.1080/23279095.2015.1012762. Epub 2015 Oct 23.	Gaines KD	Appl Neuropsychol Adult	2016	10.1080/23279095.2015.1012762
26494540	Overgeneral autobiographical memory predicts higher prospective levels of depressive symptoms and intrusions in borderline patients	Van den Broeck K, Pieters G, Claes L, Berens A, Raes F.	Memory. 2016 Nov;24(10):1302-10. doi: 10.1080/09658211.2015.1102938. Epub 2015 Oct 22.	Van den Broeck K	Memory	2016	10.1080/09658211.2015.1102938
26482332	Post-traumatic stress avoidance is attenuated by corticosterone and associated with brain levels of steroid receptor co-activator-1 in rats	Whitaker AM, Farooq MA, Edwards S, Gilpin NW.	Stress. 2016;19(1):69-77. doi: 10.3109/10253890.2015.1094689. Epub 2015 Oct 20.	Whitaker AM	Stress	2016	10.3109/10253890.2015.1094689
26481979	Intact error monitoring in combat Veterans with post-traumatic stress disorder	Swick D, Honzel N, Turken U.	Psychiatry Res. 2015 Nov 30;234(2):227-38. doi: 10.1016/j.pscychresns.2015.09.016. Epub 2015 Sep 21.	Swick D	Psychiatry Res	2015	10.1016/j.pscychresns.2015.09.016
26474266	STRESSORS, SYMPTOM PROFILE, AND PREDICTORS OF ADJUSTMENT DISORDER IN CANCER PATIENTS. RESULTS FROM AN EPIDEMIOLOGICAL STUDY WITH THE COMPOSITE INTERNATIONAL DIAGNOSTIC INTERVIEW, ADAPTATION FOR ONCOLOGY (CIDI-O)	Hund B, Reuter K, Härter M, Brähler E, Faller H, Keller M, Schulz H, Wegscheider K, Weis J, Wittchen HU, Koch U, Friedrich M, Mehnert A.	Depress Anxiety. 2016 Feb;33(2):153-61. doi: 10.1002/da.22441. Epub 2015 Oct 16.	Hund B	Depress Anxiety	2016	10.1002/da.22441
26459843	Conditioned Fear Acquisition and Generalization in Generalized Anxiety Disorder	Tinoco-González D, Fullana MA, Torrents-Rodas D, Bonillo A, Vervliet B, Blasco MJ, Farré M, Torrubia R.	Behav Ther. 2015 Sep;46(5):627-39. doi: 10.1016/j.beth.2014.12.004. Epub 2014 Dec 22.	Tinoco-González D	Behav Ther	2015	10.1016/j.beth.2014.12.004
26458179	Sex-dependent effects of chronic psychosocial stress on myocardial sensitivity to ischemic injury	Rorabaugh BR, Krivenko A, Eisenmann ED, Bui AD, Seeley S, Fry ME, Lawson JD, Stoner LE, Johnson BL, Zoladz PR.	Stress. 2015;18(6):645-53. doi: 10.3109/10253890.2015.1087505. Epub 2015 Oct 12.	Rorabaugh BR	Stress	2015	10.3109/10253890.2015.1087505
26447678	Accelerated DNA methylation age: Associations with PTSD and neural integrity	Wolf EJ, Logue MW, Hayes JP, Sadeh N, Schichman SA, Stone A, Salat DH, Milberg W, McGlinchey R, Miller MW.	Psychoneuroendocrinology. 2016 Jan;63:155-62. doi: 10.1016/j.psyneuen.2015.09.020. Epub 2015 Sep 30.	Wolf EJ	Psychoneuroendocrinology	2016	10.1016/j.psyneuen.2015.09.020
26414191	The impact of affective contexts on working memory capacity in healthy populations and in individuals with PTSD	Schweizer S, Dalgleish T.	Emotion. 2016 Feb;16(1):16-23. doi: 10.1037/emo0000072. Epub 2015 Sep 28.	Schweizer S	Emotion	2016	10.1037/emo0000072
26390014	Comparative study of group treatments for posttraumatic stress disorder	Maxwell K, Callahan JL, Holtz P, Janis BM, Gerber MM, Connor DR.	Psychotherapy (Chic). 2016 Dec;53(4):433-445. doi: 10.1037/pst0000032. Epub 2015 Sep 21.	Maxwell K	Psychotherapy (Chic)	2016	10.1037/pst0000032
26379596	Self-compassion influences PTSD symptoms in the process of change in trauma-focused cognitive-behavioral therapies: a study of within-person processes	Hoffart A, Øktedalen T, Langkaas TF.	Front Psychol. 2015 Aug 27;6:1273. doi: 10.3389/fpsyg.2015.01273. eCollection 2015.	Hoffart A	Front Psychol	2015	10.3389/fpsyg.2015.01273
26372003	Increased generalization of learned associations is related to re-experiencing symptoms in veterans with symptoms of post-traumatic stress	Anastasides N, Beck KD, Pang KC, Servatius RJ, Gilbertson MW, Orr SP, Myers CE.	Stress. 2015;18(4):484-9. doi: 10.3109/10253890.2015.1053450. Epub 2015 Sep 15.	Anastasides N	Stress	2015	10.3109/10253890.2015.1053450
26360008	White Matter Microstructural Compromise Is Associated With Cognition But Not Posttraumatic Stress Disorder Symptoms in Military Veterans With Traumatic Brain Injury	Sorg SF, Schiehser DM, Bondi MW, Luc N, Clark AL, Jacobson MW, Frank LR, Delano-Wood L.	J Head Trauma Rehabil. 2016 Sep-Oct;31(5):297-308. doi: 10.1097/HTR.0000000000000189.	Sorg SF	J Head Trauma Rehabil	2016	10.1097/HTR.0000000000000189
26357590	Blunted responses to reward in remitted post-traumatic stress disorder	Kalebasi N, Kuelen E, Schnyder U, Schumacher S, Mueller-Pfeiffer C, Wilhelm FH, Athilingam J, Moergeli H, Martin-Soelch C.	Brain Behav. 2015 Aug;5(8):e00357. doi: 10.1002/brb3.357. Epub 2015 Jun 11.	Kalebasi N	Brain Behav	2015	10.1002/brb3.357
26348715	Effects of extinction treatments on the reduction of conditioned responding and conditioned hyperarousal in a rabbit model of posttraumatic stress disorder (PTSD)	Burhans LB, Smith-Bell CA, Schreurs BG.	Behav Neurosci. 2015 Oct;129(5):611-20. doi: 10.1037/bne0000092. Epub 2015 Sep 7.	Burhans LB	Behav Neurosci	2015	10.1037/bne0000092
26335088	Response to psychotherapy for posttraumatic stress disorder: the role of pretreatment verbal memory performance	Nijdam MJ, de Vries GJ, Gersons BP, Olff M.	J Clin Psychiatry. 2015 Aug;76(8):e1023-8. doi: 10.4088/JCP.14m09438.	Nijdam MJ	J Clin Psychiatry	2015	10.4088/JCP.14m09438
26333000	Locus coeruleus response to single-prolonged stress and early intervention with intranasal neuropeptide Y	Sabban EL, Laukova M, Alaluf LG, Olsson E, Serova LI.	J Neurochem. 2015 Dec;135(5):975-86. doi: 10.1111/jnc.13347. Epub 2015 Sep 30.	Sabban EL	J Neurochem	2015	10.1111/jnc.13347
26328753	Therapist and client perspectives on the alliance in the treatment of traumatized adolescents	Ormhaug SM, Shirk SR, Wentzel-Larsen T.	Eur J Psychotraumatol. 2015 Aug 31;6:27705. doi: 10.3402/ejpt.v6.27705. eCollection 2015.	Ormhaug SM	Eur J Psychotraumatol	2015	10.3402/ejpt.v6.27705
26295915	Structural and biochemical abnormalities in the absence of acute deficits in mild primary blast-induced head trauma	Walls MK, Race N, Zheng L, Vega-Alvarez SM, Acosta G, Park J, Shi R.	J Neurosurg. 2016 Mar;124(3):675-86. doi: 10.3171/2015.1.JNS141571. Epub 2015 Aug 21.	Walls MK	J Neurosurg	2016	10.3171/2015.1.JNS141571
26277823	Preventive effects of ginsenoside Rg1 on post-traumatic stress disorder (PTSD)-like behavior in male C57/B6 mice	Wang Z, Zhu K, Chen L, Ou Yang L, Huang Y, Zhao Y.	Neurosci Lett. 2015 Sep 25;605:24-8. doi: 10.1016/j.neulet.2015.08.017. Epub 2015 Aug 13.	Wang Z	Neurosci Lett	2015	10.1016/j.neulet.2015.08.017
26277801	Influence of memory theme and posttraumatic stress disorder on memory specificity in British and Iranian trauma survivors	Jobson L, Cheraghi S.	Memory. 2016 Sep;24(8):1015-22. doi: 10.1080/09658211.2015.1061015. Epub 2015 Aug 17.	Jobson L	Memory	2016	10.1080/09658211.2015.1061015
26254798	Threat modulation of visual search efficiency in PTSD: A comparison of distinct stimulus categories	Olatunji BO, Armstrong T, Bilsky SA, Zhao M.	Psychiatry Res. 2015 Oct 30;229(3):975-82. doi: 10.1016/j.psychres.2015.05.090. Epub 2015 Jun 27.	Olatunji BO	Psychiatry Res	2015	10.1016/j.psychres.2015.05.090
26248536	Stress Enables Reinforcement-Elicited Serotonergic Consolidation of Fear Memory	Baratta MV, Kodandaramaiah SB, Monahan PE, Yao J, Weber MD, Lin PA, Gisabella B, Petrossian N, Amat J, Kim K, Yang A, Forest CR, Boyden ES, Goosens KA.	Biol Psychiatry. 2016 May 15;79(10):814-822. doi: 10.1016/j.biopsych.2015.06.025. Epub 2015 Jul 2.	Baratta MV	Biol Psychiatry	2016	10.1016/j.biopsych.2015.06.025
26237266	Auditory difficulties in blast-exposed Veterans with clinically normal hearing	Saunders GH, Frederick MT, Arnold M, Silverman S, Chisolm TH, Myers P.	J Rehabil Res Dev. 2015;52(3):343-60. doi: 10.1682/JRRD.2014.11.0275.	Saunders GH	J Rehabil Res Dev	2015	10.1682/JRRD.2014.11.0275
26225843	D-Cycloserine acts via increasing the GluN1 protein expressions in the frontal cortex and decreases the avoidance and risk assessment behaviors in a rat traumatic stress model	Sarıdoğan GE, Aykaç A, Cabadak H, Cerit C, Çalışkan M, Gören MZ.	Behav Brain Res. 2015 Oct 15;293:227-33. doi: 10.1016/j.bbr.2015.07.050. Epub 2015 Jul 27.	Sarıdoğan GE	Behav Brain Res	2015	10.1016/j.bbr.2015.07.050
26220415	Effects of Posttraumatic Stress Disorder and Metabolic Syndrome on Cognitive Aging in Veterans	Green E, Fairchild JK, Kinoshita LM, Noda A, Yesavage J.	Gerontologist. 2016 Feb;56(1):72-81. doi: 10.1093/geront/gnv040. Epub 2015 Jul 28.	Green E	Gerontologist	2016	10.1093/geront/gnv040
26210936	Rapastinel (GLYX-13) has therapeutic potential for the treatment of post-traumatic stress disorder: Characterization of a NMDA receptor-mediated metaplasticity process in the medial prefrontal cortex of rats	Burgdorf J, Kroes RA, Zhang XL, Gross AL, Schmidt M, Weiss C, Disterhoft JF, Burch RM, Stanton PK, Moskal JR.	Behav Brain Res. 2015 Nov 1;294:177-85. doi: 10.1016/j.bbr.2015.07.039. Epub 2015 Jul 22.	Burgdorf J	Behav Brain Res	2015	10.1016/j.bbr.2015.07.039
26190531	Clients' Experiences of Returning to the Trauma Site during PTSD Treatment: An Exploratory Study	Murray H, Merritt C, Grey N.	Behav Cogn Psychother. 2016 Jul;44(4):420-30. doi: 10.1017/S1352465815000338. Epub 2015 Jul 20.	Murray H	Behav Cogn Psychother	2016	10.1017/S1352465815000338
26184460	Decreased somatosensory activity to non-threatening touch in combat veterans with posttraumatic stress disorder	Badura-Brack AS, Becker KM, McDermott TJ, Ryan TJ, Becker MM, Hearley AR, Heinrichs-Graham E, Wilson TW.	Psychiatry Res. 2015 Aug 30;233(2):194-200. doi: 10.1016/j.pscychresns.2015.06.012. Epub 2015 Jul 2.	Badura-Brack AS	Psychiatry Res	2015	10.1016/j.pscychresns.2015.06.012
26176500	The Evolution of Post-Traumatic Stress Disorder following Moderate-to-Severe Traumatic Brain Injury	Alway Y, Gould KR, McKay A, Johnston L, Ponsford J.	J Neurotrauma. 2016 May 1;33(9):825-31. doi: 10.1089/neu.2015.3992. Epub 2015 Sep 18.	Alway Y	J Neurotrauma	2016	10.1089/neu.2015.3992
26175673	Oxytocin affects spontaneous neural oscillations in trauma-exposed war veterans	Eidelman-Rothman M, Goldstein A, Levy J, Weisman O, Schneiderman I, Mankuta D, Zagoory-Sharon O, Feldman R.	Front Behav Neurosci. 2015 Jun 29;9:165. doi: 10.3389/fnbeh.2015.00165. eCollection 2015.	Eidelman-Rothman M	Front Behav Neurosci	2015	10.3389/fnbeh.2015.00165
26174596	Dexamethasone Treatment Leads to Enhanced Fear Extinction and Dynamic Fkbp5 Regulation in Amygdala	Sawamura T, Klengel T, Armario A, Jovanovic T, Norrholm SD, Ressler KJ, Andero R.	Neuropsychopharmacology. 2016 Feb;41(3):832-46. doi: 10.1038/npp.2015.210. Epub 2015 Jul 15.	Sawamura T	Neuropsychopharmacology	2016	10.1038/npp.2015.210
26174294	Effect of propofol on the medial temporal lobe emotional memory system: a functional magnetic resonance imaging study in human subjects	Pryor KO, Root JC, Mehta M, Stern E, Pan H, Veselis RA, Silbersweig DA.	Br J Anaesth. 2015 Jul;115 Suppl 1(Suppl 1):i104-i113. doi: 10.1093/bja/aev038.	Pryor KO	Br J Anaesth	2015	10.1093/bja/aev038
26167978	Electric foot shock stress: a useful tool in neuropsychiatric studies	Bali A, Jaggi AS.	Rev Neurosci. 2015;26(6):655-77. doi: 10.1515/revneuro-2015-0015.	Bali A	Rev Neurosci	2015	10.1515/revneuro-2015-0015
26160034	Free and Easy Wanderer Plus (FEWP) improves behavioral deficits in an animal model of post-traumatic stress disorder by stimulating allopregnanolone biosynthesis	Qiu ZK, Zhang GH, He JL, Ma JC, Zeng J, Shen D, Shen YG, Chen JS, Liu CY.	Neurosci Lett. 2015 Aug 18;602:162-6. doi: 10.1016/j.neulet.2015.06.055. Epub 2015 Jul 6.	Qiu ZK	Neurosci Lett	2015	10.1016/j.neulet.2015.06.055
26152322	No evidence for differential dose effects of hydrocortisone on intrusive memories in female patients with complex post-traumatic stress disorder--a randomized, double-blind, placebo-controlled, crossover study	Ludäscher P, Schmahl C, Feldmann RE Jr, Kleindienst N, Schneider M, Bohus M.	J Psychopharmacol. 2015 Oct;29(10):1077-84. doi: 10.1177/0269881115592339. Epub 2015 Jul 6.	Ludäscher P	J Psychopharmacol	2015	10.1177/0269881115592339
26149734	Behavioral and central correlates of contextual fear learning and contextual modulation of cued fear in posttraumatic stress disorder	Steiger F, Nees F, Wicking M, Lang S, Flor H.	Int J Psychophysiol. 2015 Dec;98(3 Pt 2):584-93. doi: 10.1016/j.ijpsycho.2015.06.009. Epub 2015 Jul 3.	Steiger F	Int J Psychophysiol	2015	10.1016/j.ijpsycho.2015.06.009
26126233	Posttraumatic Psychological Symptoms are Associated with Reduced Inhibitory Control, not General Executive Dysfunction	DeGutis J, Esterman M, McCulloch B, Rosenblatt A, Milberg W, McGlinchey R.	J Int Neuropsychol Soc. 2015 May;21(5):342-52. doi: 10.1017/S1355617715000235.	DeGutis J	J Int Neuropsychol Soc	2015	10.1017/S1355617715000235
26121171	Associations between executive functions and long-term stress reactions after extreme trauma: A two-year follow-up of the Utøya survivors	Melinder A, Augusti EM, Matre M, Endestad T.	Psychol Trauma. 2015 Nov;7(6):583-90. doi: 10.1037/tra0000048. Epub 2015 Jun 29.	Melinder A	Psychol Trauma	2015	10.1037/tra0000048
26120848	Bi-Directional Tuning of Amygdala Sensitivity in Combat Veterans Investigated with fMRI	Brashers-Krug T, Jorge R.	PLoS One. 2015 Jun 29;10(6):e0130246. doi: 10.1371/journal.pone.0130246. eCollection 2015.	Brashers-Krug T	PLoS One	2015	10.1371/journal.pone.0130246
26110112	Disruption of caudate working memory activation in chronic blast-related traumatic brain injury	Newsome MR, Durgerian S, Mourany L, Scheibel RS, Lowe MJ, Beall EB, Koenig KA, Parsons M, Troyanskaya M, Reece C, Wilde E, Fischer BL, Jones SE, Agarwal R, Levin HS, Rao SM.	Neuroimage Clin. 2015 May 8;8:543-53. doi: 10.1016/j.nicl.2015.04.024. eCollection 2015.	Newsome MR	Neuroimage Clin	2015	10.1016/j.nicl.2015.04.024
26106539	The nature of white matter abnormalities in blast-related mild traumatic brain injury	Hayes JP, Miller DR, Lafleche G, Salat DH, Verfaellie M.	Neuroimage Clin. 2015 Apr 9;8:148-56. doi: 10.1016/j.nicl.2015.04.001. eCollection 2015.	Hayes JP	Neuroimage Clin	2015	10.1016/j.nicl.2015.04.001
26102254	Phenotypic responses to social defeat are associated with differences in cued and contextual fear discrimination	Dulka BN, Lynch JF 3rd, Latsko MS, Mulvany JL, Jasnow AM.	Behav Processes. 2015 Sep;118:115-22. doi: 10.1016/j.beproc.2015.06.009. Epub 2015 Jun 20.	Dulka BN	Behav Processes	2015	10.1016/j.beproc.2015.06.009
26091614	Preventing long-lasting fear recovery using bilateral alternating sensory stimulation: A translational study	Wurtz H, El-Khoury-Malhame M, Wilhelm FH, Michael T, Beetz EM, Roques J, Reynaud E, Courtin J, Khalfa S, Herry C.	Neuroscience. 2016 May 3;321:222-235. doi: 10.1016/j.neuroscience.2015.06.012. Epub 2015 Jun 16.	Wurtz H	Neuroscience	2016	10.1016/j.neuroscience.2015.06.012
26066724	Long-lasting memory abnormalities following exposure to the mouse defense test battery: An animal model of PTSD	Philbert J, Belzung C, Griebel G.	Physiol Behav. 2015 Jul 1;146:67-72. doi: 10.1016/j.physbeh.2015.03.039.	Philbert J	Physiol Behav	2015	10.1016/j.physbeh.2015.03.039
26064685	An Open-Label Trial of Memantine for Cognitive Impairment in Patients with Posttraumatic Stress Disorder	Ramaswamy S, Madabushi J, Hunziker J, Bhatia SC, Petty F.	J Aging Res. 2015;2015:934162. doi: 10.1155/2015/934162. Epub 2015 May 12.	Ramaswamy S	J Aging Res	2015	10.1155/2015/934162
26052039	Increased Serotonin Transporter Expression Reduces Fear and Recruitment of Parvalbumin Interneurons of the Amygdala	Bocchio M, Fucsina G, Oikonomidis L, McHugh SB, Bannerman DM, Sharp T, Capogna M.	Neuropsychopharmacology. 2015 Dec;40(13):3015-26. doi: 10.1038/npp.2015.157. Epub 2015 Jun 8.	Bocchio M	Neuropsychopharmacology	2015	10.1038/npp.2015.157
26051247	Missing memories of death: Dissociative amnesia in the bereaved the day after a cancer death	Ishida M, Onishi H, Toyama H, Tsutsumi C, Endo C, Tanahashi I, Takahashi T, Uchitomi Y.	Palliat Support Care. 2015 Dec;13(6):1787-90. doi: 10.1017/S1478951515000541. Epub 2015 Jun 8.	Ishida M	Palliat Support Care	2015	10.1017/S1478951515000541
26044989	Witnessing traumatic events and post-traumatic stress disorder: Insights from an animal model	Patki G, Salvi A, Liu H, Salim S.	Neurosci Lett. 2015 Jul 23;600:28-32. doi: 10.1016/j.neulet.2015.05.060. Epub 2015 Jun 1.	Patki G	Neurosci Lett	2015	10.1016/j.neulet.2015.05.060
26044636	Adolescent social isolation increases anxiety-like behavior and ethanol intake and impairs fear extinction in adulthood: Possible role of disrupted noradrenergic signaling	Skelly MJ, Chappell AE, Carter E, Weiner JL.	Neuropharmacology. 2015 Oct;97:149-59. doi: 10.1016/j.neuropharm.2015.05.025. Epub 2015 Jun 1.	Skelly MJ	Neuropharmacology	2015	10.1016/j.neuropharm.2015.05.025
26042021	Measuring executive function in control subjects and TBI patients with question completion time (QCT)	Woods DL, Yund EW, Wyma JM, Ruff R, Herron TJ.	Front Hum Neurosci. 2015 May 19;9:288. doi: 10.3389/fnhum.2015.00288. eCollection 2015.	Woods DL	Front Hum Neurosci	2015	10.3389/fnhum.2015.00288
26037911	Ketamine as a Prophylactic Against Stress-Induced Depressive-like Behavior	Brachman RA, McGowan JC, Perusini JN, Lim SC, Pham TH, Faye C, Gardier AM, Mendez-David I, David DJ, Hen R, Denny CA.	Biol Psychiatry. 2016 May 1;79(9):776-786. doi: 10.1016/j.biopsych.2015.04.022. Epub 2015 May 4.	Brachman RA	Biol Psychiatry	2016	10.1016/j.biopsych.2015.04.022
26031289	Telephone-based goal management training for adults with mild traumatic brain injury: study protocol for a randomized controlled trial	Archer KR, Coronado RA, Haislip LR, Abraham CM, Vanston SW, Lazaro AE, Jackson JC, Ely EW, Guillamondegui OD, Obremskey WT.	Trials. 2015 Jun 2;16:244. doi: 10.1186/s13063-015-0775-1.	Archer KR	Trials	2015	10.1186/s13063-015-0775-1
26030115	Horticultural therapy: a pilot study on modulating cortisol levels and indices of substance craving, posttraumatic stress disorder, depression, and quality of life in veterans	Detweiler MB, Self JA, Lane S, Spencer L, Lutgens B, Kim DY, Halling MH, Rudder TC, Lehmann LP.	Altern Ther Health Med. 2015 Jul-Aug;21(4):36-41.	Detweiler MB	Altern Ther Health Med	2015
26029852	Comparing the Neuropsychological Test Performance of Operation Enduring Freedom/Operation Iraqi Freedom (OEF/OIF) Veterans with and without Blast Exposure, Mild Traumatic Brain Injury, and Posttraumatic Stress Symptoms	Storzbach D, O'Neil ME, Roost SM, Kowalski H, Iverson GL, Binder LM, Fann JR, Huckans M.	J Int Neuropsychol Soc. 2015 May;21(5):353-63. doi: 10.1017/S1355617715000326. Epub 2015 Jun 1.	Storzbach D	J Int Neuropsychol Soc	2015	10.1017/S1355617715000326
26019008	Sleep alterations following exposure to stress predict fear-associated memory impairments in a rodent model of PTSD	Vanderheyden WM, George SA, Urpa L, Kehoe M, Liberzon I, Poe GR.	Exp Brain Res. 2015 Aug;233(8):2335-46. doi: 10.1007/s00221-015-4302-0. Epub 2015 May 28.	Vanderheyden WM	Exp Brain Res	2015	10.1007/s00221-015-4302-0
26011671	Deficits in Metacognitive Capacity Are Related to Subjective Distress and Heightened Levels of Hyperarousal Symptoms in Adults With Posttraumatic Stress Disorder	Lysaker PH, Dimaggio G, Wickett-Curtis A, Kukla M, Luedtke B, Vohs J, Leonhardt BL, James AV, Buck KD, Davis LW.	J Trauma Dissociation. 2015;16(4):384-98. doi: 10.1080/15299732.2015.1005331. Epub 2015 May 26.	Lysaker PH	J Trauma Dissociation	2015	10.1080/15299732.2015.1005331
26010109	Veterans' PTSD symptoms and their partners' desired changes in key relationship domains	LaMotte AD, Taft CT, Reardon AF, Miller MW.	Psychol Trauma. 2015 Sep;7(5):479-84. doi: 10.1037/tra0000052. Epub 2015 May 25.	LaMotte AD	Psychol Trauma	2015	10.1037/tra0000052
26005396	Change in Trauma Narratives and Perceived Recall Ability over a Course of Cognitive Processing Therapy for PTSD	Mott JM, Galovski TE, Walsh RM, Elwood LS.	Traumatology (Tallahass Fla). 2015 Mar 1;21(1):47-54. doi: 10.1037/trm0000012.	Mott JM	Traumatology (Tallahass Fla)	2015	10.1037/trm0000012
25996742	Inexpensive Complex Hand Model Twenty Years Later	Frenger P.	Biomed Sci Instrum. 2015;51:378-84.	Frenger P	Biomed Sci Instrum	2015
25984734	What makes a peer a peer?	Clark C, Barrett B, Frei A, Christy A.	Psychiatr Rehabil J. 2016 Mar;39(1):74-76. doi: 10.1037/prj0000147. Epub 2015 May 18.	Clark C	Psychiatr Rehabil J	2016	10.1037/prj0000147
25979764	FGF2 alleviates PTSD symptoms in rats by restoring GLAST function in astrocytes via the JAK/STAT pathway	Feng D, Guo B, Liu G, Wang B, Wang W, Gao G, Qin H, Wu S.	Eur Neuropsychopharmacol. 2015 Aug;25(8):1287-99. doi: 10.1016/j.euroneuro.2015.04.020. Epub 2015 May 5.	Feng D	Eur Neuropsychopharmacol	2015	10.1016/j.euroneuro.2015.04.020
25976074	IRE1α-XBP1 Pathway Is Activated Upon Induction of Single-Prolonged Stress in Rat Neurons of the Medial Prefrontal Cortex	Li X, Han F, Shi Y.	J Mol Neurosci. 2015 Sep;57(1):63-72. doi: 10.1007/s12031-015-0577-7. Epub 2015 May 15.	Li X	J Mol Neurosci	2015	10.1007/s12031-015-0577-7
25959594	Neurobiological indicators of disinhibition in posttraumatic stress disorder	Sadeh N, Spielberg JM, Miller MW, Milberg WP, Salat DH, Amick MM, Fortier CB, McGlinchey RE.	Hum Brain Mapp. 2015 Aug;36(8):3076-86. doi: 10.1002/hbm.22829. Epub 2015 May 9.	Sadeh N	Hum Brain Mapp	2015	10.1002/hbm.22829
25945946	AN OPEN TRIAL OF EMOTION REGULATION THERAPY FOR GENERALIZED ANXIETY DISORDER AND COOCCURRING DEPRESSION	Mennin DS, Fresco DM, Ritter M, Heimberg RG.	Depress Anxiety. 2015 Aug;32(8):614-23. doi: 10.1002/da.22377. Epub 2015 May 6.	Mennin DS	Depress Anxiety	2015	10.1002/da.22377
25935821	Prenatal Care for Women Veterans Who Use Department of Veterans Affairs Health Care	Katon JG, Washington DL, Cordasco KM, Reiber GE, Yano EM, Zephyrin LC.	Womens Health Issues. 2015 Jul-Aug;25(4):377-81. doi: 10.1016/j.whi.2015.03.004. Epub 2015 Apr 29.	Katon JG	Womens Health Issues	2015	10.1016/j.whi.2015.03.004
25915799	Clusters of Low (18)F-Fluorodeoxyglucose Uptake Voxels in Combat Veterans with Traumatic Brain Injury and Post-Traumatic Stress Disorder	Buchsbaum MS, Simmons AN, DeCastro A, Farid N, Matthews SC.	J Neurotrauma. 2015 Nov 15;32(22):1736-50. doi: 10.1089/neu.2014.3660. Epub 2015 Sep 29.	Buchsbaum MS	J Neurotrauma	2015	10.1089/neu.2014.3660
25915471	Relationships between racial/ethnic minority status, therapeutic alliance, and treatment expectancies among veterans with PTSD	Koo KH, Tiet QQ, Rosen CS.	Psychol Serv. 2016 Aug;13(3):317-21. doi: 10.1037/ser0000029. Epub 2015 Apr 27.	Koo KH	Psychol Serv	2016	10.1037/ser0000029
25911267	Psychosocial predator-based animal model of PTSD produces physiological and behavioral sequelae and a traumatic memory four months following stress onset	Zoladz PR, Park CR, Fleshner M, Diamond DM.	Physiol Behav. 2015 Aug 1;147:183-92. doi: 10.1016/j.physbeh.2015.04.032. Epub 2015 Apr 22.	Zoladz PR	Physiol Behav	2015	10.1016/j.physbeh.2015.04.032
25904871	Speed Matters: Relationship between Speed of Eye Movements and Modification of Aversive Autobiographical Memories	van Veen SC, van Schie K, Wijngaards-de Meij LD, Littel M, Engelhard IM, van den Hout MA.	Front Psychiatry. 2015 Apr 7;6:45. doi: 10.3389/fpsyt.2015.00045. eCollection 2015.	van Veen SC	Front Psychiatry	2015	10.3389/fpsyt.2015.00045
25896121	Predictors of anxiety recurrence in the Coordinated Anxiety Learning and Management (CALM) trial	Taylor JH, Jakubovski E, Bloch MH.	J Psychiatr Res. 2015 Jun;65:154-65. doi: 10.1016/j.jpsychires.2015.03.020. Epub 2015 Apr 4.	Taylor JH	J Psychiatr Res	2015	10.1016/j.jpsychires.2015.03.020
25893970	Alterations in autobiographical memory for a blast event in Operation Enduring Freedom and Operation Iraqi Freedom veterans with mild traumatic brain injury	Palombo DJ, Kapson HS, Lafleche G, Vasterling JJ, Marx BP, Franz M, Verfaellie M.	Neuropsychology. 2015 Jul;29(4):543-549. doi: 10.1037/neu0000198. Epub 2015 Apr 20.	Palombo DJ	Neuropsychology	2015	10.1037/neu0000198
25888136	Brain transcriptome profiles in mouse model simulating features of post-traumatic stress disorder	Muhie S, Gautam A, Meyerhoff J, Chakraborty N, Hammamieh R, Jett M.	Mol Brain. 2015 Feb 28;8:14. doi: 10.1186/s13041-015-0104-3.	Muhie S	Mol Brain	2015	10.1186/s13041-015-0104-3
25882836	The Effects of Inattentiveness and Hyperactivity on Posttraumatic Stress Symptoms: Does a Diagnosis of Posttraumatic Stress Disorder Matter?	Adams Z, Adams T, Stauffacher K, Mandel H, Wang Z.	J Atten Disord. 2020 Jul;24(9):1246-1254. doi: 10.1177/1087054715580846. Epub 2015 Apr 16.	Adams Z	J Atten Disord	2020	10.1177/1087054715580846
25882722	Long-term effects of early adolescent stress: dysregulation of hypothalamic-pituitary-adrenal axis and central corticotropin releasing factor receptor 1 expression in adult male rats	Li C, Liu Y, Yin S, Lu C, Liu D, Jiang H, Pan F.	Behav Brain Res. 2015 Jul 15;288:39-49. doi: 10.1016/j.bbr.2015.04.007. Epub 2015 Apr 13.	Li C	Behav Brain Res	2015	10.1016/j.bbr.2015.04.007
25870933	Recognition Memory Bias in Earthquake-Exposed Survivors: A Behavioral and ERP Study	Zhang Y, Kong F, Hasan AN, Jackson T, Chen H.	Neuropsychobiology. 2015;71(2):70-75. doi: 10.1159/000369023. Epub 2015 Apr 9.	Zhang Y	Neuropsychobiology	2015	10.1159/000369023
25857685	ApoE2 Exaggerates PTSD-Related Behavioral, Cognitive, and Neuroendocrine Alterations	Johnson LA, Zuloaga DG, Bidiman E, Marzulla T, Weber S, Wahbeh H, Raber J.	Neuropsychopharmacology. 2015 Sep;40(10):2443-53. doi: 10.1038/npp.2015.95. Epub 2015 May 10.	Johnson LA	Neuropsychopharmacology	2015	10.1038/npp.2015.95
25856740	[Complex PTSD following early-childhood trauma: emotion-regulation training as addition to the PTSD guideline]	Thomaes K, Dorrepaal E, van Balkom AJ, Veltman DJ, Smit JH, Hoogendoorn AW, Draijer N.	Tijdschr Psychiatr. 2015;57(3):171-82.	Thomaes K	Tijdschr Psychiatr	2015
25851607	Cognitive impairment and potential biological and psychological correlates of neuropsychological performance in recently orchiectomized testicular cancer patients	Amidi A, Wu LM, Agerbæk M, Larsen PL, Pedersen AD, Mehlsen M, Larsen L, Zachariae R.	Psychooncology. 2015 Sep;24(9):1174-80. doi: 10.1002/pon.3804. Epub 2015 Apr 8.	Amidi A	Psychooncology	2015	10.1002/pon.3804
25847622	The neurocognitive performance of female veterans with posttraumatic stress disorder	Stricker NH, Keller JE, Castillo DT, Haaland KY.	J Trauma Stress. 2015 Apr;28(2):102-9. doi: 10.1002/jts.22000. Epub 2015 Apr 2.	Stricker NH	J Trauma Stress	2015	10.1002/jts.22000
25847536	Failing to forget: inhibitory-control deficits compromise memory suppression in posttraumatic stress disorder	Catarino A, Küpper CS, Werner-Seidler A, Dalgleish T, Anderson MC.	Psychol Sci. 2015 May;26(5):604-16. doi: 10.1177/0956797615569889. Epub 2015 Apr 6.	Catarino A	Psychol Sci	2015	10.1177/0956797615569889
25846251	A randomized controlled trial of treatments for co-occurring substance use disorders and post-traumatic stress disorder	McGovern MP, Lambert-Harris C, Xie H, Meier A, McLeman B, Saunders E.	Addiction. 2015 Jul;110(7):1194-204. doi: 10.1111/add.12943.	McGovern MP	Addiction	2015	10.1111/add.12943
25845746	Differential odor sensitivity in PTSD: Implications for treatment and future research	Cortese BM, Leslie K, Uhde TW.	J Affect Disord. 2015 Jul 1;179:23-30. doi: 10.1016/j.jad.2015.03.026. Epub 2015 Mar 31.	Cortese BM	J Affect Disord	2015	10.1016/j.jad.2015.03.026
25839906	Inhibiting corticosterone synthesis during fear memory formation exacerbates cued fear extinction memory deficits within the single prolonged stress model	Keller SM, Schreiber WB, Stanfield BR, Knox D.	Behav Brain Res. 2015;287:182-6. doi: 10.1016/j.bbr.2015.03.043. Epub 2015 Mar 31.	Keller SM	Behav Brain Res	2015	10.1016/j.bbr.2015.03.043
25799920	Δ9-Tetrahydrocannabinol alone and combined with cannabidiol mitigate fear memory through reconsolidation disruption	Stern CA, Gazarini L, Vanvossen AC, Zuardi AW, Galve-Roperh I, Guimaraes FS, Takahashi RN, Bertoglio LJ.	Eur Neuropsychopharmacol. 2015 Jun;25(6):958-65. doi: 10.1016/j.euroneuro.2015.02.001. Epub 2015 Feb 16.	Stern CA	Eur Neuropsychopharmacol	2015	10.1016/j.euroneuro.2015.02.001
25793595	Implicit and explicit memory in survivors of chronic interpersonal violence	Minshew R, D'Andrea W.	Psychol Trauma. 2015 Jan;7(1):67-75. doi: 10.1037/a0036787. Epub 2014 Jun 2.	Minshew R	Psychol Trauma	2015	10.1037/a0036787
25791360	Response inhibition failure to visual stimuli paired with a "single-type" stressor in PTSD patients: an fMRI pilot study	Brunetti M, Sepede G, Ferretti A, Mingoia G, Romani GL, Babiloni C.	Brain Res Bull. 2015 May;114:20-30. doi: 10.1016/j.brainresbull.2015.03.001. Epub 2015 Mar 16.	Brunetti M	Brain Res Bull	2015	10.1016/j.brainresbull.2015.03.001
25780370	Sulfur Mustard Effects on Mental Health and Quality-of-Life: A Review	Razavi SM, Negahban Z, Pirhosseinloo M, Razavi MS, Hadjati G, Salamati P.	Iran J Psychiatry Behav Sci. 2014 Fall;8(3):11-21.	Razavi SM	Iran J Psychiatry Behav Sci	2014
25771251	Beyond the HPA-axis: The role of the gonadal steroid hormone receptors in modulating stress-related responses in an animal model of PTSD	Fenchel D, Levkovitz Y, Vainer E, Kaplan Z, Zohar J, Cohen H.	Eur Neuropsychopharmacol. 2015 Jun;25(6):944-57. doi: 10.1016/j.euroneuro.2015.02.004. Epub 2015 Feb 28.	Fenchel D	Eur Neuropsychopharmacol	2015	10.1016/j.euroneuro.2015.02.004
25750106	Breathing biofeedback as an adjunct to exposure in cognitive behavioral therapy hastens the reduction of PTSD symptoms: a pilot study	Rosaura Polak A, Witteveen AB, Denys D, Olff M.	Appl Psychophysiol Biofeedback. 2015 Mar;40(1):25-31. doi: 10.1007/s10484-015-9268-y.	Rosaura Polak A	Appl Psychophysiol Biofeedback	2015	10.1007/s10484-015-9268-y
25750029	Risperidone Attenuates Modified Stress-Re-stress Paradigm-Induced Mitochondrial Dysfunction and Apoptosis in Rats Exhibiting Post-traumatic Stress Disorder-Like Symptoms	Garabadu D, Ahmad A, Krishnamurthy S.	J Mol Neurosci. 2015 Jun;56(2):299-312. doi: 10.1007/s12031-015-0532-7. Epub 2015 Mar 7.	Garabadu D	J Mol Neurosci	2015	10.1007/s12031-015-0532-7
25749890	Loss of Glial Cells of the Hippocampus in a Rat Model of Post-traumatic Stress Disorder	Han F, Xiao B, Wen L.	Neurochem Res. 2015 May;40(5):942-51. doi: 10.1007/s11064-015-1549-6. Epub 2015 Mar 7.	Han F	Neurochem Res	2015	10.1007/s11064-015-1549-6
25746511	Alterations in cognitive flexibility in a rat model of post-traumatic stress disorder	George SA, Rodriguez-Santiago M, Riley J, Abelson JL, Floresco SB, Liberzon I.	Behav Brain Res. 2015 Jun 1;286:256-64. doi: 10.1016/j.bbr.2015.02.051. Epub 2015 Mar 5.	George SA	Behav Brain Res	2015	10.1016/j.bbr.2015.02.051
25737635	The effectiveness of cognitive behavioral therapy with respect to psychological symptoms and recovering autobiographical memory in patients suffering from post-traumatic stress disorder	Akbarian F, Bajoghli H, Haghighi M, Kalak N, Holsboer-Trachsler E, Brand S.	Neuropsychiatr Dis Treat. 2015 Feb 19;11:395-404. doi: 10.2147/NDT.S79581. eCollection 2015.	Akbarian F	Neuropsychiatr Dis Treat	2015	10.2147/NDT.S79581
25735018	Combat exposure, PTSD symptoms, and cognition following blast-related traumatic brain injury in OEF/OIF/OND service members and Veterans	Troyanskaya M, Pastorek NJ, Scheibel RS, Petersen NJ, McCulloch K, Wilde EA, Henson HK, Levin HS.	Mil Med. 2015 Mar;180(3):285-9. doi: 10.7205/MILMED-D-14-00256.	Troyanskaya M	Mil Med	2015	10.7205/MILMED-D-14-00256
25732249	Chronic stress enhanced fear memories are associated with increased amygdala zif268 mRNA expression and are resistant to reconsolidation	Hoffman AN, Parga A, Paode PR, Watterson LR, Nikulina EM, Hammer RP Jr, Conrad CD.	Neurobiol Learn Mem. 2015 Apr;120:61-8. doi: 10.1016/j.nlm.2015.02.004. Epub 2015 Feb 27.	Hoffman AN	Neurobiol Learn Mem	2015	10.1016/j.nlm.2015.02.004
25721741	Sex differences in the single prolonged stress model	Keller SM, Schreiber WB, Staib JM, Knox D.	Behav Brain Res. 2015 Jun 1;286:29-32. doi: 10.1016/j.bbr.2015.02.034. Epub 2015 Feb 24.	Keller SM	Behav Brain Res	2015	10.1016/j.bbr.2015.02.034
25720329	Norepinephrine and corticosterone in the medial prefrontal cortex and hippocampus predict PTSD-like symptoms in mice	Kao CY, Stalla G, Stalla J, Wotjak CT, Anderzhanova E.	Eur J Neurosci. 2015 May;41(9):1139-48. doi: 10.1111/ejn.12860. Epub 2015 Feb 27.	Kao CY	Eur J Neurosci	2015	10.1111/ejn.12860
25712697	Single prolonged stress effects on sensitization to cocaine and cocaine self-administration in rats	Eagle AL, Singh R, Kohler RJ, Friedman AL, Liebowitz CP, Galloway MP, Enman NM, Jutkiewicz EM, Perrine SA.	Behav Brain Res. 2015 May 1;284:218-24. doi: 10.1016/j.bbr.2015.02.027. Epub 2015 Feb 21.	Eagle AL	Behav Brain Res	2015	10.1016/j.bbr.2015.02.027
25699481	Exercise Enhances the Behavioral Responses to Acute Stress in an Animal Model of PTSD	Hoffman JR, Ostfeld I, Kaplan Z, Zohar J, Cohen H.	Med Sci Sports Exerc. 2015 Oct;47(10):2043-52. doi: 10.1249/MSS.0000000000000642.	Hoffman JR	Med Sci Sports Exerc	2015	10.1249/MSS.0000000000000642
25689716	Training with virtual patients in transcultural psychiatry: do the learners actually learn?	Pantziaras I, Fors U, Ekblad S.	J Med Internet Res. 2015 Feb 16;17(2):e46. doi: 10.2196/jmir.3497.	Pantziaras I	J Med Internet Res	2015	10.2196/jmir.3497
25683290	Brief fear preexposure facilitates subsequent fear conditioning	Iwasaki S, Sakaguchi T, Ikegaya Y.	Neurosci Res. 2015 Jun;95:66-73. doi: 10.1016/j.neures.2015.02.001. Epub 2015 Feb 12.	Iwasaki S	Neurosci Res	2015	10.1016/j.neures.2015.02.001
25680674	Neural Mechanism of a Sex-Specific Risk Variant for Posttraumatic Stress Disorder in the Type I Receptor of the Pituitary Adenylate Cyclase Activating Polypeptide	Pohlack ST, Nees F, Ruttorf M, Cacciaglia R, Winkelmann T, Schad LR, Witt SH, Rietschel M, Flor H.	Biol Psychiatry. 2015 Dec 15;78(12):840-7. doi: 10.1016/j.biopsych.2014.12.018. Epub 2015 Jan 9.	Pohlack ST	Biol Psychiatry	2015	10.1016/j.biopsych.2014.12.018
25659132	Repetitive transcranial magnetic stimulation ameliorates anxiety-like behavior and impaired sensorimotor gating in a rat model of post-traumatic stress disorder	Wang HN, Bai YH, Chen YC, Zhang RG, Wang HH, Zhang YH, Gan JL, Peng ZW, Tan QR.	PLoS One. 2015 Feb 6;10(2):e0117189. doi: 10.1371/journal.pone.0117189. eCollection 2015.	Wang HN	PLoS One	2015	10.1371/journal.pone.0117189
25638351	Smoking cessation and care management for veterans with posttraumatic stress disorder: a study protocol for a randomized controlled trial	Peterson J, Prochazka AV, Battaglia C.	BMC Health Serv Res. 2015 Feb 1;15:46. doi: 10.1186/s12913-015-0706-6.	Peterson J	BMC Health Serv Res	2015	10.1186/s12913-015-0706-6
25585683	Effects of paroxetine on PTSD-like symptoms in mice	Bentefour Y, Bennis M, Garcia R, M'hamed SB.	Psychopharmacology (Berl). 2015 Jul;232(13):2303-12. doi: 10.1007/s00213-014-3861-2. Epub 2015 Jan 15.	Bentefour Y	Psychopharmacology (Berl)	2015	10.1007/s00213-014-3861-2
25575638	Towards a better preclinical model of PTSD: characterizing animals with weak extinction, maladaptive stress responses and low plasma corticosterone	Reznikov R, Diwan M, Nobrega JN, Hamani C.	J Psychiatr Res. 2015 Feb;61:158-65. doi: 10.1016/j.jpsychires.2014.12.017. Epub 2014 Dec 26.	Reznikov R	J Psychiatr Res	2015	10.1016/j.jpsychires.2014.12.017
25562579	Prognostic subgroups for remission and response in the Coordinated Anxiety Learning and Management (CALM) trial	Kelly JM, Jakubovski E, Bloch MH.	J Clin Psychiatry. 2015 Mar;76(3):267-78. doi: 10.4088/JCP.13m08922.	Kelly JM	J Clin Psychiatry	2015	10.4088/JCP.13m08922
25542511	Comparative effects of intranasal neuropeptide Y and HS014 in preventing anxiety and depressive-like behavior elicited by single prolonged stress	Sabban EL, Serova LI, Alaluf LG, Laukova M, Peddu C.	Behav Brain Res. 2015 Dec 15;295:9-16. doi: 10.1016/j.bbr.2014.12.038. Epub 2014 Dec 24.	Sabban EL	Behav Brain Res	2015	10.1016/j.bbr.2014.12.038
25533726	Sevoflurane attenuates stress-enhanced fear learning by regulating hippocampal BDNF expression and Akt/GSK-3β signaling pathway in a rat model of post-traumatic stress disorder	Chen C, Ji M, Xu Q, Zhang Y, Sun Q, Liu J, Zhu S, Li W.	J Anesth. 2015 Aug;29(4):600-8. doi: 10.1007/s00540-014-1964-x. Epub 2014 Dec 23.	Chen C	J Anesth	2015	10.1007/s00540-014-1964-x
25533441	Grape powder prevents cognitive, behavioral, and biochemical impairments in a rat model of posttraumatic stress disorder	Solanki N, Alkadhi I, Atrooz F, Patki G, Salim S.	Nutr Res. 2015 Jan;35(1):65-75. doi: 10.1016/j.nutres.2014.11.008. Epub 2014 Dec 5.	Solanki N	Nutr Res	2015	10.1016/j.nutres.2014.11.008
25522731	Online self-administered training of PTSD treatment providers in cognitive-behavioral intervention skills: results of a randomized controlled trial	Ruzek JI, Rosen RC, Garvert DW, Smith LD, Sears KC, Marceau L, Harty B, Stoddard AM.	J Trauma Stress. 2014 Dec;27(6):703-11. doi: 10.1002/jts.21977.	Ruzek JI	J Trauma Stress	2014	10.1002/jts.21977
25516381	A psychophysiological investigation of emotion regulation in chronic severe posttraumatic stress disorder	Woodward SH, Shurick AA, Alvarez J, Kuo J, Nonyieva Y, Blechert J, McRae K, Gross JJ.	Psychophysiology. 2015 May;52(5):667-78. doi: 10.1111/psyp.12392. Epub 2014 Dec 16.	Woodward SH	Psychophysiology	2015	10.1111/psyp.12392
25487770	Early post-stressor intervention with minocycline, a second-generation tetracycline, attenuates post-traumatic stress response in an animal model of PTSD	Levkovitz Y, Fenchel D, Kaplan Z, Zohar J, Cohen H.	Eur Neuropsychopharmacol. 2015 Jan;25(1):124-32. doi: 10.1016/j.euroneuro.2014.11.012. Epub 2014 Nov 28.	Levkovitz Y	Eur Neuropsychopharmacol	2015	10.1016/j.euroneuro.2014.11.012
25470729	Acquired equivalence in U.S. veterans with symptoms of posttraumatic stress: reexperiencing symptoms are associated with greater generalization	Kostek JA, Beck KD, Gilbertson MW, Orr SP, Pang KC, Servatius RJ, Myers CE.	J Trauma Stress. 2014 Dec;27(6):717-20. doi: 10.1002/jts.21974. Epub 2014 Dec 2.	Kostek JA	J Trauma Stress	2014	10.1002/jts.21974
25460029	Food restriction does not relieve PTSD-like anxiety	Hendriksen H, Bink DI, Vergoossen DL, Suzet van Slobbe E, Olivier B, Oosting RS.	Eur J Pharmacol. 2015 Apr 15;753:177-82. doi: 10.1016/j.ejphar.2014.10.060. Epub 2014 Nov 22.	Hendriksen H	Eur J Pharmacol	2015	10.1016/j.ejphar.2014.10.060
25451698	Distinctive hippocampal and amygdalar cytoarchitectural changes underlie specific patterns of behavioral disruption following stress exposure in an animal model of PTSD	Cohen H, Kozlovsky N, Matar MA, Zohar J, Kaplan Z.	Eur Neuropsychopharmacol. 2014 Dec;24(12):1925-44. doi: 10.1016/j.euroneuro.2014.09.009. Epub 2014 Oct 14.	Cohen H	Eur Neuropsychopharmacol	2014	10.1016/j.euroneuro.2014.09.009
25451096	Environmental enrichment enhances autophagy signaling in the rat hippocampus	Takahashi T, Shimizu K, Shimazaki K, Toda H, Nibuya M.	Brain Res. 2014 Dec 10;1592:113-23. doi: 10.1016/j.brainres.2014.10.026.	Takahashi T	Brain Res	2014	10.1016/j.brainres.2014.10.026
25449394	Analysis of extinction acquisition to attenuated tones in prenatally stressed and non-stressed offspring following auditory fear conditioning	Salm AK, Lally BE, Borysiewicz E, Fil D, Konat G.	Physiol Behav. 2015 Feb;139:157-66. doi: 10.1016/j.physbeh.2014.11.027. Epub 2014 Nov 14.	Salm AK	Physiol Behav	2015	10.1016/j.physbeh.2014.11.027
25444643	Conditioned fear and extinction learning performance and its association with psychiatric symptoms in active duty Marines	Acheson DT, Geyer MA, Baker DG, Nievergelt CM, Yurgil K, Risbrough VB; MRS-II Team.	Psychoneuroendocrinology. 2015 Jan;51:495-505. doi: 10.1016/j.psyneuen.2014.09.030. Epub 2014 Oct 7.	Acheson DT	Psychoneuroendocrinology	2015	10.1016/j.psyneuen.2014.09.030
25441015	Pharmacological blockade of memory reconsolidation in posttraumatic stress disorder: three negative psychophysiological studies	Wood NE, Rosasco ML, Suris AM, Spring JD, Marin MF, Lasko NB, Goetz JM, Fischer AM, Orr SP, Pitman RK.	Psychiatry Res. 2015 Jan 30;225(1-2):31-39. doi: 10.1016/j.psychres.2014.09.005. Epub 2014 Sep 16.	Wood NE	Psychiatry Res	2015	10.1016/j.psychres.2014.09.005
25430781	A diet enriched with curcumin impairs newly acquired and reactivated fear memories	Monsey MS, Gerhard DM, Boyle LM, Briones MA, Seligsohn M, Schafe GE.	Neuropsychopharmacology. 2015 Mar 13;40(5):1278-88. doi: 10.1038/npp.2014.315.	Monsey MS	Neuropsychopharmacology	2015	10.1038/npp.2014.315
25407822	Changes in the glucocorticoid receptor and Ca²⁺/calreticulin-dependent signalling pathway in the medial prefrontal cortex of rats with post-traumatic stress disorder	Wen L, Han F, Shi Y.	J Mol Neurosci. 2015 May;56(1):24-34. doi: 10.1007/s12031-014-0464-7. Epub 2014 Nov 19.	Wen L	J Mol Neurosci	2015	10.1007/s12031-014-0464-7
25407582	Toward the application of functional neuroimaging to individualized treatment for anxiety and depression	Ball TM, Stein MB, Paulus MP.	Depress Anxiety. 2014 Nov;31(11):920-33. doi: 10.1002/da.22299.	Ball TM	Depress Anxiety	2014	10.1002/da.22299
25401486	Comprehension of affective prosody in women with post-traumatic stress disorder related to childhood abuse	Nazarov A, Frewen P, Oremus C, Schellenberg EG, McKinnon MC, Lanius R.	Acta Psychiatr Scand. 2015 May;131(5):342-9. doi: 10.1111/acps.12364. Epub 2014 Nov 17.	Nazarov A	Acta Psychiatr Scand	2015	10.1111/acps.12364
25396328	Clinical and neuropsychological predictors of posttraumatic stress disorder	Suliman S, Stein DJ, Seedat S.	Medicine (Baltimore). 2014 Nov;93(22):e113. doi: 10.1097/MD.0000000000000113.	Suliman S	Medicine (Baltimore)	2014	10.1097/MD.0000000000000113
25386764	Posttraumatic growth after earthquake trauma is predicted by executive functions: a pilot study	Eren-Koçak E, Kiliç C.	J Nerv Ment Dis. 2014 Dec;202(12):859-63. doi: 10.1097/NMD.0000000000000211.	Eren-Koçak E	J Nerv Ment Dis	2014	10.1097/NMD.0000000000000211
25378962	Longitudinal assessment of sleep disordered breathing in Vietnam veterans with post-traumatic stress disorder	Yesavage JA, Kinoshita LM, Noda A, Lazzeroni LC, Fairchild JK, Friedman L, Sekhon G, Thompson S, Cheng J, Zeitzer JM.	Nat Sci Sleep. 2014 Oct 29;6:123-7. doi: 10.2147/NSS.S65034. eCollection 2014.	Yesavage JA	Nat Sci Sleep	2014	10.2147/NSS.S65034
25367636	Changes in self-reported sleep and cognitive failures: a randomized controlled trial of a stress management intervention	Dalgaard L, Eskildsen A, Carstensen O, Willert MV, Andersen JH, Glasscock DJ.	Scand J Work Environ Health. 2014 Nov;40(6):569-81. doi: 10.5271/sjweh.3460.	Dalgaard L	Scand J Work Environ Health	2014	10.5271/sjweh.3460
25354926	Examination of prior experience with telehealth and comfort with telehealth technology as a moderator of treatment response for PTSD and depression in veterans	Price M, Gros DF.	Int J Psychiatry Med. 2014;48(1):57-67. doi: 10.2190/PM.48.1.e.	Price M	Int J Psychiatry Med	2014	10.2190/PM.48.1.e
25350012	The Effects of Mild Traumatic Brain Injury, Post-Traumatic Stress Disorder, and Combined Mild Traumatic Brain Injury/Post-Traumatic Stress Disorder on Returning Veterans	Combs HL, Berry DT, Pape T, Babcock-Parziale J, Smith B, Schleenbaker R, Shandera-Ochsner A, Harp JP, High WM Jr.	J Neurotrauma. 2015 Jul 1;32(13):956-66. doi: 10.1089/neu.2014.3585. Epub 2015 Feb 26.	Combs HL	J Neurotrauma	2015	10.1089/neu.2014.3585
25338187	Treating prolonged grief disorder: a randomized clinical trial	Bryant RA, Kenny L, Joscelyne A, Rawson N, Maccallum F, Cahill C, Hopwood S, Aderka I, Nickerson A.	JAMA Psychiatry. 2014 Dec 1;71(12):1332-9. doi: 10.1001/jamapsychiatry.2014.1600.	Bryant RA	JAMA Psychiatry	2014	10.1001/jamapsychiatry.2014.1600
25337851	Examining the Effects of Self-reported Posttraumatic Stress Disorder Symptoms and Positive Relations With Others on Self-regulated Learning for Student Service Members/Veterans	Ness BM, Middleton MJ, Hildebrandt MJ.	J Am Coll Health. 2015;63(7):448-58. doi: 10.1080/07448481.2014.975719.	Ness BM	J Am Coll Health	2015	10.1080/07448481.2014.975719
25337363	Effects of systemic administration of oxytocin on contextual fear extinction in a rat model of post-traumatic stress disorder	Eskandarian S, Vafaei AA, Vaezi GH, Taherian F, Kashefi A, Rashidy-Pour A.	Basic Clin Neurosci. 2013 Fall;4(4):315-22.	Eskandarian S	Basic Clin Neurosci	2013
25317258	Psychosocial facets of resilience: implications for preventing posttrauma psychopathology, treating trauma survivors, and enhancing community resilience	Iacoviello BM, Charney DS.	Eur J Psychotraumatol. 2014 Oct 1;5. doi: 10.3402/ejpt.v5.23970. eCollection 2014.	Iacoviello BM	Eur J Psychotraumatol	2014	10.3402/ejpt.v5.23970
25310249	Therapeutic Potential of 5-HT6 Antagonist SB399885 in Traumatic Stress Disorder	Abraham R, Nirogi R, Shinde A, Benade VS.	Drug Res (Stuttg). 2015 Aug;65(8):442-5. doi: 10.1055/s-0034-1390418. Epub 2014 Oct 13.	Abraham R	Drug Res (Stuttg)	2015	10.1055/s-0034-1390418
25309354	Heterogeneity in signaled active avoidance learning: substantive and methodological relevance of diversity in instrumental defensive responses to threat cues	Galatzer-Levy IR, Moscarello J, Blessing EM, Klein J, Cain CK, LeDoux JE.	Front Syst Neurosci. 2014 Sep 24;8:179. doi: 10.3389/fnsys.2014.00179. eCollection 2014.	Galatzer-Levy IR	Front Syst Neurosci	2014	10.3389/fnsys.2014.00179
25309317	Ganaxolone improves behavioral deficits in a mouse model of post-traumatic stress disorder	Pinna G, Rasmusson AM.	Front Cell Neurosci. 2014 Sep 11;8:256. doi: 10.3389/fncel.2014.00256. eCollection 2014.	Pinna G	Front Cell Neurosci	2014	10.3389/fncel.2014.00256
25301715	AWARE-AWAreness during REsuscitation-a prospective study	Parnia S, Spearpoint K, de Vos G, Fenwick P, Goldberg D, Yang J, Zhu J, Baker K, Killingback H, McLean P, Wood M, Zafari AM, Dickert N, Beisteiner R, Sterz F, Berger M, Warlow C, Bullock S, Lovett S, McPara RM, Marti-Navarette S, Cushing P, Wills P, Harris K, Sutton J, Walmsley A, Deakin CD, Little P, Farber M, Greyson B, Schoenfeld ER.	Resuscitation. 2014 Dec;85(12):1799-805. doi: 10.1016/j.resuscitation.2014.09.004. Epub 2014 Oct 7.	Parnia S	Resuscitation	2014	10.1016/j.resuscitation.2014.09.004
25280946	Multiple presentations reduce the behavioral impact of protected predator exposure in rats	Genovese RF, Johnson CC, Tobin CA, Gauchan S.	Behav Processes. 2014 Oct;108:105-9. doi: 10.1016/j.beproc.2014.09.032. Epub 2014 Oct 2.	Genovese RF	Behav Processes	2014	10.1016/j.beproc.2014.09.032
25278853	Display of individuality in avoidance behavior and risk assessment of inbred mice	Hager T, Jansen RF, Pieneman AW, Manivannan SN, Golani I, van der Sluis S, Smit AB, Verhage M, Stiedl O.	Front Behav Neurosci. 2014 Sep 16;8:314. doi: 10.3389/fnbeh.2014.00314. eCollection 2014.	Hager T	Front Behav Neurosci	2014	10.3389/fnbeh.2014.00314
25274821	Impaired contextual modulation of memories in PTSD: an fMRI and psychophysiological study of extinction retention and fear renewal	Garfinkel SN, Abelson JL, King AP, Sripada RK, Wang X, Gaines LM, Liberzon I.	J Neurosci. 2014 Oct 1;34(40):13435-43. doi: 10.1523/JNEUROSCI.4287-13.2014.	Garfinkel SN	J Neurosci	2014	10.1523/JNEUROSCI.4287-13.2014
25271215	The effects of acute nicotine on contextual safety discrimination	Kutlu MG, Oliver C, Gould TJ.	J Psychopharmacol. 2014 Nov;28(11):1064-70. doi: 10.1177/0269881114552743. Epub 2014 Sep 29.	Kutlu MG	J Psychopharmacol	2014	10.1177/0269881114552743
25268254	EphrinA4 mimetic peptide targeted to EphA binding site impairs the formation of long-term fear memory in lateral amygdala	Dines M, Lamprecht R.	Transl Psychiatry. 2014 Sep 30;4(9):e450. doi: 10.1038/tp.2014.76.	Dines M	Transl Psychiatry	2014	10.1038/tp.2014.76
25266761	Growth hormone deficiency after mild combat-related traumatic brain injury	Ioachimescu AG, Hampstead BM, Moore A, Burgess E, Phillips LS.	Pituitary. 2015 Aug;18(4):535-41. doi: 10.1007/s11102-014-0606-5.	Ioachimescu AG	Pituitary	2015	10.1007/s11102-014-0606-5
25249005	Contemplative self healing in women breast cancer survivors: a pilot study in underserved minority women shows improvement in quality of life and reduced stress	Charlson ME, Loizzo J, Moadel A, Neale M, Newman C, Olivo E, Wolf E, Peterson JC.	BMC Complement Altern Med. 2014 Sep 23;14:349. doi: 10.1186/1472-6882-14-349.	Charlson ME	BMC Complement Altern Med	2014	10.1186/1472-6882-14-349
25244677	Body-related attentional biases in patients with posttraumatic stress disorder resulting from childhood sexual abuse with and without co-occurring borderline personality disorder	Witthöft M, Borgmann E, White A, Dyer A.	J Behav Ther Exp Psychiatry. 2015 Mar;46:72-7. doi: 10.1016/j.jbtep.2014.07.010. Epub 2014 Sep 9.	Witthöft M	J Behav Ther Exp Psychiatry	2015	10.1016/j.jbtep.2014.07.010
25220449	Violations of war: testing the meaning-making model among Vietnam veterans	Steger MF, Owens GP, Park CL.	J Clin Psychol. 2015 Jan;71(1):105-16. doi: 10.1002/jclp.22121. Epub 2014 Sep 14.	Steger MF	J Clin Psychol	2015	10.1002/jclp.22121
25211372	The effect of a yoga intervention on alcohol and drug abuse risk in veteran and civilian women with posttraumatic stress disorder	Reddy S, Dick AM, Gerber MR, Mitchell K.	J Altern Complement Med. 2014 Oct;20(10):750-6. doi: 10.1089/acm.2014.0014. Epub 2014 Sep 11.	Reddy S	J Altern Complement Med	2014	10.1089/acm.2014.0014
25193507	Clinical and neuropsychological correlates of major depression following post-traumatic brain injury, a prospective study	Mauri MC, Paletta S, Colasanti A, Miserocchi G, Altamura AC.	Asian J Psychiatr. 2014 Dec;12:118-24. doi: 10.1016/j.ajp.2014.07.003. Epub 2014 Aug 18.	Mauri MC	Asian J Psychiatr	2014	10.1016/j.ajp.2014.07.003
25184336	Reduced amygdala and ventral striatal activity to happy faces in PTSD is associated with emotional numbing	Felmingham KL, Falconer EM, Williams L, Kemp AH, Allen A, Peduto A, Bryant RA.	PLoS One. 2014 Sep 3;9(9):e103653. doi: 10.1371/journal.pone.0103653. eCollection 2014.	Felmingham KL	PLoS One	2014	10.1371/journal.pone.0103653
25180439	Effect of clinical characteristics on cognitive performance in service members and veterans with histories of blast-related mild traumatic brain injury	Neipert L, Pastorek NJ, Troyanskaya M, Scheibel RS, Petersen NJ, Levin HS.	Brain Inj. 2014;28(13-14):1667-74. doi: 10.3109/02699052.2014.947623. Epub 2014 Sep 2.	Neipert L	Brain Inj	2014	10.3109/02699052.2014.947623
25178800	Intra-hippocampal administration of ZIP alleviates depressive and anxiety-like responses in an animal model of posttraumatic stress disorder	Ji LL, Tong L, Xu BK, Fu CH, Shu W, Peng JB, Wang ZY.	Behav Brain Funct. 2014 Sep 1;10:28. doi: 10.1186/1744-9081-10-28.	Ji LL	Behav Brain Funct	2014	10.1186/1744-9081-10-28
25162644	Xenon impairs reconsolidation of fear memories in a rat model of post-traumatic stress disorder (PTSD)	Meloni EG, Gillis TE, Manoukian J, Kaufman MJ.	PLoS One. 2014 Aug 27;9(8):e106189. doi: 10.1371/journal.pone.0106189. eCollection 2014.	Meloni EG	PLoS One	2014	10.1371/journal.pone.0106189
25158635	Factors related to clinician attitudes toward prolonged exposure therapy for PTSD	Ruzek JI, Eftekhari A, Rosen CS, Crowley JJ, Kuhn E, Foa EB, Hembree EA, Karlin BE.	J Trauma Stress. 2014 Aug;27(4):423-9. doi: 10.1002/jts.21945.	Ruzek JI	J Trauma Stress	2014	10.1002/jts.21945
25154707	Neural correlates of inhibition and contextual cue processing related to treatment response in PTSD	van Rooij SJ, Geuze E, Kennis M, Rademaker AR, Vink M.	Neuropsychopharmacology. 2015 Feb;40(3):667-75. doi: 10.1038/npp.2014.220. Epub 2014 Aug 26.	van Rooij SJ	Neuropsychopharmacology	2015	10.1038/npp.2014.220
25150386	Combat veterans with comorbid PTSD and mild TBI exhibit a greater inhibitory processing ERP from the dorsal anterior cingulate cortex	Shu IW, Onton JA, O'Connell RM, Simmons AN, Matthews SC.	Psychiatry Res. 2014 Oct 30;224(1):58-66. doi: 10.1016/j.pscychresns.2014.07.010. Epub 2014 Aug 8.	Shu IW	Psychiatry Res	2014	10.1016/j.pscychresns.2014.07.010
25129883	Trauma-sensitive yoga as an adjunct mental health treatment in group therapy for survivors of domestic violence: a feasibility study	Clark CJ, Lewis-Dmello A, Anders D, Parsons A, Nguyen-Feng V, Henn L, Emerson D.	Complement Ther Clin Pract. 2014 Aug;20(3):152-8. doi: 10.1016/j.ctcp.2014.04.003. Epub 2014 May 9.	Clark CJ	Complement Ther Clin Pract	2014	10.1016/j.ctcp.2014.04.003
25123377	Neurophysiological correlates of eye movement desensitization and reprocessing sessions: preliminary evidence for traumatic memories integration	Farina B, Imperatori C, Quintiliani MI, Castelli Gattinara P, Onofri A, Lepore M, Brunetti R, Losurdo A, Testani E, Della Marca G.	Clin Physiol Funct Imaging. 2015 Nov;35(6):460-8. doi: 10.1111/cpf.12184. Epub 2014 Aug 15.	Farina B	Clin Physiol Funct Imaging	2015	10.1111/cpf.12184
25093599	Colour or shape: examination of neural processes underlying mental flexibility in posttraumatic stress disorder	Pang EW, Sedge P, Grodecki R, Robertson A, MacDonald MJ, Jetly R, Shek PN, Taylor MJ.	Transl Psychiatry. 2014 Aug 5;4(8):e421. doi: 10.1038/tp.2014.63.	Pang EW	Transl Psychiatry	2014	10.1038/tp.2014.63
25092377	Topiramate treatment of alcohol use disorder in veterans with posttraumatic stress disorder: a randomized controlled pilot trial	Batki SL, Pennington DL, Lasher B, Neylan TC, Metzler T, Waldrop A, Delucchi K, Herbst E.	Alcohol Clin Exp Res. 2014 Aug;38(8):2169-77. doi: 10.1111/acer.12496. Epub 2014 Aug 4.	Batki SL	Alcohol Clin Exp Res	2014	10.1111/acer.12496
25080589	Epigenetic modification of the glucocorticoid receptor gene is linked to traumatic memory and post-traumatic stress disorder risk in genocide survivors	Vukojevic V, Kolassa IT, Fastenrath M, Gschwind L, Spalek K, Milnik A, Heck A, Vogler C, Wilker S, Demougin P, Peter F, Atucha E, Stetak A, Roozendaal B, Elbert T, Papassotiropoulos A, de Quervain DJ.	J Neurosci. 2014 Jul 30;34(31):10274-84. doi: 10.1523/JNEUROSCI.1526-14.2014.	Vukojevic V	J Neurosci	2014	10.1523/JNEUROSCI.1526-14.2014
25080403	Stress exposure prior to fear acquisition interacts with estradiol status to alter recall of fear extinction in humans	Antov MI, Stockhorst U.	Psychoneuroendocrinology. 2014 Nov;49:106-18. doi: 10.1016/j.psyneuen.2014.06.022. Epub 2014 Jul 8.	Antov MI	Psychoneuroendocrinology	2014	10.1016/j.psyneuen.2014.06.022
25037003	Stress-induced enhancement of fear conditioning activates the amygdalar cholecystokinin system in a rat model of post-traumatic stress disorder	Feng T, Yang S, Wen D, Sun Q, Li Y, Ma C, Cong B.	Neuroreport. 2014 Oct 1;25(14):1085-90. doi: 10.1097/WNR.0000000000000232.	Feng T	Neuroreport	2014	10.1097/WNR.0000000000000232
25030801	The neurokinin-1 receptor antagonist aprepitant in co-morbid alcohol dependence and posttraumatic stress disorder: a human experimental study	Kwako LE, George DT, Schwandt ML, Spagnolo PA, Momenan R, Hommer DW, Diamond CA, Sinha R, Shaham Y, Heilig M.	Psychopharmacology (Berl). 2015 Jan;232(1):295-304. doi: 10.1007/s00213-014-3665-4. Epub 2014 Jul 18.	Kwako LE	Psychopharmacology (Berl)	2015	10.1007/s00213-014-3665-4
25023383	Intrusive trauma recollections is associated with impairment of interference inhibition and psychomotor speed in PTSD	Kertzman S, Avital A, Weizman A, Segal M.	Compr Psychiatry. 2014 Oct;55(7):1587-94. doi: 10.1016/j.comppsych.2014.05.004. Epub 2014 May 17.	Kertzman S	Compr Psychiatry	2014	10.1016/j.comppsych.2014.05.004
25022773	De novo fear conditioning across diagnostic groups in the affective disorders: evidence for learning impairments	Otto MW, Moshier SJ, Kinner DG, Simon NM, Pollack MH, Orr SP.	Behav Ther. 2014 Sep;45(5):619-29. doi: 10.1016/j.beth.2013.12.012. Epub 2014 Jan 5.	Otto MW	Behav Ther	2014	10.1016/j.beth.2013.12.012
25007116	Trauma reactivation plus propranolol is associated with durably low physiological responding during subsequent script-driven traumatic imagery	Brunet A, Thomas É, Saumier D, Ashbaugh AR, Azzoug A, Pitman RK, Orr SP, Tremblay J.	Can J Psychiatry. 2014 Apr;59(4):228-32. doi: 10.1177/070674371405900408.	Brunet A	Can J Psychiatry	2014	10.1177/070674371405900408
25005504	Interdisciplinary residential treatment of posttraumatic stress disorder and traumatic brain injury: effects on symptom severity and occupational performance and satisfaction	Speicher SM, Walter KH, Chard KM.	Am J Occup Ther. 2014 Jul-Aug;68(4):412-21. doi: 10.5014/ajot.2014.011304.	Speicher SM	Am J Occup Ther	2014	10.5014/ajot.2014.011304
25004167	Dexmedetomidine alleviates anxiety-like behaviors and cognitive impairments in a rat model of post-traumatic stress disorder	Ji MH, Jia M, Zhang MQ, Liu WX, Xie ZC, Wang ZY, Yang JJ.	Prog Neuropsychopharmacol Biol Psychiatry. 2014 Oct 3;54:284-8. doi: 10.1016/j.pnpbp.2014.06.013. Epub 2014 Jul 6.	Ji MH	Prog Neuropsychopharmacol Biol Psychiatry	2014	10.1016/j.pnpbp.2014.06.013
25002839	Neurobehavioral, neuropathological and biochemical profiles in a novel mouse model of co-morbid post-traumatic stress disorder and mild traumatic brain injury	Ojo JO, Greenberg MB, Leary P, Mouzon B, Bachmeier C, Mullan M, Diamond DM, Crawford F.	Front Behav Neurosci. 2014 Jun 23;8:213. doi: 10.3389/fnbeh.2014.00213. eCollection 2014.	Ojo JO	Front Behav Neurosci	2014	10.3389/fnbeh.2014.00213
24988461	Midazolam ameliorates the behavior deficits of a rat posttraumatic stress disorder model through dual 18 kDa translocator protein and central benzodiazepine receptor and neurosteroidogenesis	Miao YL, Guo WZ, Shi WZ, Fang WW, Liu Y, Liu J, Li BW, Wu W, Li YF.	PLoS One. 2014 Jul 2;9(7):e101450. doi: 10.1371/journal.pone.0101450. eCollection 2014.	Miao YL	PLoS One	2014	10.1371/journal.pone.0101450
24983475	Incidence and predictors of acute psychological distress and dissociation after motor vehicle collision: a cross-sectional study	Lewis GC, Platts-Mills TF, Liberzon I, Bair E, Swor R, Peak D, Jones J, Rathlev N, Lee D, Domeier R, Hendry P, McLean SA.	J Trauma Dissociation. 2014;15(5):527-47. doi: 10.1080/15299732.2014.908805.	Lewis GC	J Trauma Dissociation	2014	10.1080/15299732.2014.908805
24975424	Only susceptible rats exposed to a model of PTSD exhibit reactivity to trauma-related cues and other symptoms: an effect abolished by a single amphetamine injection	Toledano D, Gisquet-Verrier P.	Behav Brain Res. 2014 Oct 1;272:165-74. doi: 10.1016/j.bbr.2014.06.039. Epub 2014 Jun 27.	Toledano D	Behav Brain Res	2014	10.1016/j.bbr.2014.06.039
24950747	Evaluation of a corticotropin releasing hormone type 1 receptor antagonist in women with posttraumatic stress disorder: study protocol for a randomized controlled trial	Dunlop BW, Rothbaum BO, Binder EB, Duncan E, Harvey PD, Jovanovic T, Kelley ME, Kinkead B, Kutner M, Iosifescu DV, Mathew SJ, Neylan TC, Kilts CD, Nemeroff CB, Mayberg HS.	Trials. 2014 Jun 21;15:240. doi: 10.1186/1745-6215-15-240.	Dunlop BW	Trials	2014	10.1186/1745-6215-15-240
24945123	Long-term psychosocial outcomes after intraoperative awareness with recall	Laukkala T, Ranta S, Wennervirta J, Henriksson M, Suominen K, Hynynen M.	Anesth Analg. 2014 Jul;119(1):86-92. doi: 10.1213/ANE.0000000000000257.	Laukkala T	Anesth Analg	2014	10.1213/ANE.0000000000000257
24936431	Prefrontal responses to digit span memory phases in patients with post-traumatic stress disorder (PTSD): a functional near infrared spectroscopy study	Tian F, Yennu A, Smith-Osborne A, Gonzalez-Lima F, North CS, Liu H.	Neuroimage Clin. 2014 May 13;4:808-19. doi: 10.1016/j.nicl.2014.05.005. eCollection 2014.	Tian F	Neuroimage Clin	2014	10.1016/j.nicl.2014.05.005
24932142	The effect of continuous positive air pressure (CPAP) on nightmares in patients with posttraumatic stress disorder (PTSD) and obstructive sleep apnea (OSA)	Tamanna S, Parker JD, Lyons J, Ullah MI.	J Clin Sleep Med. 2014 Jun 15;10(6):631-6. doi: 10.5664/jcsm.3786.	Tamanna S	J Clin Sleep Med	2014	10.5664/jcsm.3786
24930003	PTSD in the U.S. military, and the politics of prevalence	Fisher MP.	Soc Sci Med. 2014 Aug;115:1-9. doi: 10.1016/j.socscimed.2014.05.051. Epub 2014 Jun 2.	Fisher MP	Soc Sci Med	2014	10.1016/j.socscimed.2014.05.051
24926418	Reduced Specificity in Episodic Future Thinking in Posttraumatic Stress Disorder	Kleim B, Graham B, Fihosy S, Stott R, Ehlers A.	Clin Psychol Sci. 2014 Mar;2(2):165-173. doi: 10.1177/2167702613495199.	Kleim B	Clin Psychol Sci	2014	10.1177/2167702613495199
24925360	ABA renewal involves enhancements in both GluA2-lacking AMPA receptor activity and GluA1 phosphorylation in the lateral amygdala	Park K, Song B, Kim J, Hong I, Song S, Lee J, Park S, Kim J, An B, Lee HW, Lee S, Kim H, Lee JC, Lee S, Choi S.	PLoS One. 2014 Jun 12;9(6):e100108. doi: 10.1371/journal.pone.0100108. eCollection 2014.	Park K	PLoS One	2014	10.1371/journal.pone.0100108
24922040	Evaluation of the Military Functional Assessment Program: Preliminary Assessment of the Construct Validity Using an Archived Database of Clinical Data	Kelley AM, Ranes BM, Estrada A, Grandizio CM.	J Head Trauma Rehabil. 2015 Jul-Aug;30(4):E11-20. doi: 10.1097/HTR.0000000000000060.	Kelley AM	J Head Trauma Rehabil	2015	10.1097/HTR.0000000000000060
24910169	Naturalistic rodent models of chronic early-life stress	Molet J, Maras PM, Avishai-Eliner S, Baram TZ.	Dev Psychobiol. 2014 Dec;56(8):1675-88. doi: 10.1002/dev.21230. Epub 2014 Jun 9.	Molet J	Dev Psychobiol	2014	10.1002/dev.21230
24888985	Trauma exposure is associated with increased context-dependent adjustments of cognitive control in patients with posttraumatic stress disorder and healthy controls	Steudte-Schmiedgen S, Stalder T, Kirschbaum C, Weber F, Hoyer J, Plessow F.	Cogn Affect Behav Neurosci. 2014 Dec;14(4):1310-9. doi: 10.3758/s13415-014-0299-2.	Steudte-Schmiedgen S	Cogn Affect Behav Neurosci	2014	10.3758/s13415-014-0299-2
24887568	Witnessing traumatic events causes severe behavioral impairments in rats	Patki G, Solanki N, Salim S.	Int J Neuropsychopharmacol. 2014 Dec;17(12):2017-29. doi: 10.1017/S1461145714000923. Epub 2014 Jun 2.	Patki G	Int J Neuropsychopharmacol	2014	10.1017/S1461145714000923
24886789	Impaired right inferior frontal gyrus response to contextual cues in male veterans with PTSD during response inhibition	van Rooij SJ, Rademaker AR, Kennis M, Vink M, Kahn RS, Geuze E.	J Psychiatry Neurosci. 2014 Sep;39(5):330-8. doi: 10.1503/jpn.130223.	van Rooij SJ	J Psychiatry Neurosci	2014	10.1503/jpn.130223
24886027	Developmentally adapted cognitive processing therapy for adolescents and young adults with PTSD symptoms after physical and sexual abuse: study protocol for a randomized controlled trial	Rosner R, König HH, Neuner F, Schmidt U, Steil R.	Trials. 2014 May 29;15:195. doi: 10.1186/1745-6215-15-195.	Rosner R	Trials	2014	10.1186/1745-6215-15-195
24886016	Autobiographical memory specificity in dissociative identity disorder	Huntjens RJ, Wessel I, Hermans D, van Minnen A.	J Abnorm Psychol. 2014 May;123(2):419-28. doi: 10.1037/a0036624.	Huntjens RJ	J Abnorm Psychol	2014	10.1037/a0036624
24879497	The effect of chronic phenytoin administration on single prolonged stress induced extinction retention deficits and glucocorticoid upregulation in the rat medial prefrontal cortex	George SA, Rodriguez-Santiago M, Riley J, Rodriguez E, Liberzon I.	Psychopharmacology (Berl). 2015 Jan;232(1):47-56. doi: 10.1007/s00213-014-3635-x. Epub 2014 May 31.	George SA	Psychopharmacology (Berl)	2015	10.1007/s00213-014-3635-x
24850268	Verbal learning deficits in posttraumatic stress disorder and depression	Scheiner DL, Keilp J, Mindt MR, Burke AK, Oquendo MA, Mann JJ.	J Trauma Stress. 2014 Jun;27(3):291-8. doi: 10.1002/jts.21921. Epub 2014 May 21.	Scheiner DL	J Trauma Stress	2014	10.1002/jts.21921
24839560	The effects of early-life predator stress on anxiety- and depression-like behaviors of adult rats	Chen LJ, Shen BQ, Liu DD, Li ST.	Neural Plast. 2014;2014:163908. doi: 10.1155/2014/163908. Epub 2014 Apr 15.	Chen LJ	Neural Plast	2014	10.1155/2014/163908
24814135	Blunting of the HPA-axis underlies the lack of preventive efficacy of early post-stressor single-dose Delta-9-tetrahydrocannabinol (THC)	Mayer TA, Matar MA, Kaplan Z, Zohar J, Cohen H.	Pharmacol Biochem Behav. 2014 Jul;122:307-18. doi: 10.1016/j.pbb.2014.04.014. Epub 2014 May 6.	Mayer TA	Pharmacol Biochem Behav	2014	10.1016/j.pbb.2014.04.014
24808840	An updated animal model capturing both the cognitive and emotional features of post-traumatic stress disorder (PTSD)	Berardi A, Trezza V, Palmery M, Trabace L, Cuomo V, Campolongo P.	Front Behav Neurosci. 2014 Apr 29;8:142. doi: 10.3389/fnbeh.2014.00142. eCollection 2014.	Berardi A	Front Behav Neurosci	2014	10.3389/fnbeh.2014.00142
24793794	[Magneto-encephalographic (MEG) brain recordings during traumatic memory recall in women with post-traumatic stress disorder: A pilot study]	Cottraux J, Lecaignard F, Yao SN, De Mey-Guillard C, Haour F, Delpuech C, Servan-Schreiber D.	Encephale. 2015 Jun;41(3):202-8. doi: 10.1016/j.encep.2014.03.002. Epub 2014 Apr 30.	Cottraux J	Encephale	2015	10.1016/j.encep.2014.03.002
24786361	Changes in trauma-potentiated startle with treatment of posttraumatic stress disorder in combat Veterans	Robison-Andrew EJ, Duval ER, Nelson CB, Echiverri-Cohen A, Giardino N, Defever A, Norrholm SD, Jovanovic T, Rothbaum BO, Liberzon I, Rauch SA.	J Anxiety Disord. 2014 May;28(4):358-62. doi: 10.1016/j.janxdis.2014.04.002. Epub 2014 Apr 15.	Robison-Andrew EJ	J Anxiety Disord	2014	10.1016/j.janxdis.2014.04.002
24766521	Poor performance validity predicts clinical characteristics and cognitive test performance of OEF/OIF/OND Veterans in a research setting	Clark AL, Amick MM, Fortier C, Milberg WP, McGlinchey RE.	Clin Neuropsychol. 2014;28(5):802-25. doi: 10.1080/13854046.2014.904928. Epub 2014 Apr 25.	Clark AL	Clin Neuropsychol	2014	10.1080/13854046.2014.904928
24743802	A randomized, double-blind evaluation of D-cycloserine or alprazolam combined with virtual reality exposure therapy for posttraumatic stress disorder in Iraq and Afghanistan War veterans	Rothbaum BO, Price M, Jovanovic T, Norrholm SD, Gerardi M, Dunlop B, Davis M, Bradley B, Duncan EJ, Rizzo A, Ressler KJ.	Am J Psychiatry. 2014 Jun;171(6):640-8. doi: 10.1176/appi.ajp.2014.13121625.	Rothbaum BO	Am J Psychiatry	2014	10.1176/appi.ajp.2014.13121625
24731434	A two-site pilot randomized 3 day trial of high dose left prefrontal repetitive transcranial magnetic stimulation (rTMS) for suicidal inpatients	George MS, Raman R, Benedek DM, Pelic CG, Grammer GG, Stokes KT, Schmidt M, Spiegel C, Dealmeida N, Beaver KL, Borckardt JJ, Sun X, Jain S, Stein MB.	Brain Stimul. 2014 May-Jun;7(3):421-31. doi: 10.1016/j.brs.2014.03.006. Epub 2014 Mar 19.	George MS	Brain Stimul	2014	10.1016/j.brs.2014.03.006
24728394	[Meta-analysis of group comparison and meta-analysis of reliability generalization of the State-Trait Anxiety Inventory Questionnaire (STAI)]	Guillén-Riquelme A, Buela-Casal G.	Rev Esp Salud Publica. 2014 Jan-Feb;88(1):101-12. doi: 10.4321/S1135-57272014000100007.	Guillén-Riquelme A	Rev Esp Salud Publica	2014	10.4321/S1135-57272014000100007
24724093	Reduced amygdala volume is associated with deficits in inhibitory control: a voxel- and surface-based morphometric analysis of comorbid PTSD/mild TBI	Depue BE, Olson-Madden JH, Smolker HR, Rajamani M, Brenner LA, Banich MT.	Biomed Res Int. 2014;2014:691505. doi: 10.1155/2014/691505. Epub 2014 Mar 3.	Depue BE	Biomed Res Int	2014	10.1155/2014/691505
24717141	Association of alcohol use biomarkers and cognitive performance in veterans with problematic alcohol use and posttraumatic stress disorder: data from the mind your heart study	Kalapatapu RK, Neylan TC, Regan MC, Cohen BE.	J Addict Dis. 2014;33(2):67-76. doi: 10.1080/10550887.2014.909701.	Kalapatapu RK	J Addict Dis	2014	10.1080/10550887.2014.909701
24709385	The relationships among premilitary vocational aptitude assessment, traumatic brain injury, and postdeployment cognitive functioning in combat veterans	King PR, Donnelly KT, Wade M, Donnelly JP, Dunnam M, Warner G, Kittleson CJ, Bradshaw CB, Alt M.	Arch Clin Neuropsychol. 2014 Jun;29(4):391-402. doi: 10.1093/arclin/acu011. Epub 2014 Apr 6.	King PR	Arch Clin Neuropsychol	2014	10.1093/arclin/acu011
24705337	A pilot randomized controlled trial investigating the efficacy of MEmory Specificity Training in improving symptoms of posttraumatic stress disorder	Moradi AR, Moshirpanahi S, Parhon H, Mirzaei J, Dalgleish T, Jobson L.	Behav Res Ther. 2014 May;56:68-74. doi: 10.1016/j.brat.2014.03.002. Epub 2014 Mar 19.	Moradi AR	Behav Res Ther	2014	10.1016/j.brat.2014.03.002
24704382	Changes in FKBP5 expression and memory functions during cognitive-behavioral therapy in posttraumatic stress disorder: a preliminary study	Szabó C, Kelemen O, Kéri S.	Neurosci Lett. 2014 May 21;569:116-20. doi: 10.1016/j.neulet.2014.03.059. Epub 2014 Apr 3.	Szabó C	Neurosci Lett	2014	10.1016/j.neulet.2014.03.059
24695267	Factor analysis of persistent postconcussive symptoms within a military sample with blast exposure	Franke LM, Czarnota JN, Ketchum JM, Walker WC.	J Head Trauma Rehabil. 2015 Jan-Feb;30(1):E34-46. doi: 10.1097/HTR.0000000000000042.	Franke LM	J Head Trauma Rehabil	2015	10.1097/HTR.0000000000000042
24691656	Neurobehavioral Mechanisms of Traumatic Stress in Post-traumatic Stress Disorder	Lapiz-Bluhm MD, Peterson AL.	Curr Top Behav Neurosci. 2014;18:161-90. doi: 10.1007/7854_2014_307.	Lapiz-Bluhm MD	Curr Top Behav Neurosci	2014	10.1007/7854_2014_307
24686914	Effect of posttraumatic stress on study time in a task measuring four component processes underlying text-level reading	Sullivan MP, Griffiths GG, Moore Sohlberg M.	J Speech Lang Hear Res. 2014 Oct;57(5):1731-9. doi: 10.1044/2014_JSLHR-L-13-0238.	Sullivan MP	J Speech Lang Hear Res	2014	10.1044/2014_JSLHR-L-13-0238
24677338	Prepubertal stress and hippocampal function: sex-specific effects	Brydges NM, Wood ER, Holmes MC, Hall J.	Hippocampus. 2014 Jun;24(6):684-92. doi: 10.1002/hipo.22259. Epub 2014 Mar 13.	Brydges NM	Hippocampus	2014	10.1002/hipo.22259
24675160	Valproic acid effects in the hippocampus and prefrontal cortex in an animal model of post-traumatic stress disorder	Wilson CB, McLaughlin LD, Ebenezer PJ, Nair AR, Francis J.	Behav Brain Res. 2014 Jul 15;268:72-80. doi: 10.1016/j.bbr.2014.03.029. Epub 2014 Mar 24.	Wilson CB	Behav Brain Res	2014	10.1016/j.bbr.2014.03.029
24675061	Glutamate and GABA imbalance promotes neuronal apoptosis in hippocampus after stress	Gao J, Wang H, Liu Y, Li YY, Chen C, Liu LM, Wu YM, Li S, Yang C.	Med Sci Monit. 2014 Mar 27;20:499-512. doi: 10.12659/MSM.890589.	Gao J	Med Sci Monit	2014	10.12659/MSM.890589
24667363	Female-dependent impaired fear memory of adult rats induced by maternal separation, and screening of possible related genes in the hippocampal CA1	Sun XM, Tu WQ, Shi YW, Xue L, Zhao H.	Behav Brain Res. 2014 Jul 1;267:111-8. doi: 10.1016/j.bbr.2014.03.022. Epub 2014 Mar 22.	Sun XM	Behav Brain Res	2014	10.1016/j.bbr.2014.03.022
24657739	Moderate treadmill exercise rescues anxiety and depression-like behavior as well as memory impairment in a rat model of posttraumatic stress disorder	Patki G, Li L, Allam F, Solanki N, Dao AT, Alkadhi K, Salim S.	Physiol Behav. 2014 May 10;130:47-53. doi: 10.1016/j.physbeh.2014.03.016. Epub 2014 Mar 19.	Patki G	Physiol Behav	2014	10.1016/j.physbeh.2014.03.016
24625622	Effects of OEF/OIF-related physical and emotional co-morbidities on associative learning: concurrent delay and trace eyeblink classical conditioning	McGlinchey RE, Fortier CB, Venne JR, Maksimovskiy AL, Milberg WP.	Int J Environ Res Public Health. 2014 Mar 12;11(3):3046-73. doi: 10.3390/ijerph110303046.	McGlinchey RE	Int J Environ Res Public Health	2014	10.3390/ijerph110303046
24610447	Effect of glucose-regulated protein 94 and endoplasmic reticulum modulator caspase-12 in medial prefrontal cortex in a rat model of posttraumatic stress disorder	Zhao D, Han F, Shi Y.	J Mol Neurosci. 2014;54(2):147-55. doi: 10.1007/s12031-014-0263-1. Epub 2014 Mar 9.	Zhao D	J Mol Neurosci	2014	10.1007/s12031-014-0263-1
24583372	Altered hippocampal function before emotional trauma in rats susceptible to PTSD-like behaviors	Nalloor R, Bunting KM, Vazdarjanova A.	Neurobiol Learn Mem. 2014 Jul;112:158-67. doi: 10.1016/j.nlm.2014.02.006. Epub 2014 Feb 28.	Nalloor R	Neurobiol Learn Mem	2014	10.1016/j.nlm.2014.02.006
24578444	Violent behaviour and post-traumatic stress disorder in US Iraq and Afghanistan veterans	Elbogen EB, Johnson SC, Wagner HR, Sullivan C, Taft CT, Beckham JC.	Br J Psychiatry. 2014;204(5):368-75. doi: 10.1192/bjp.bp.113.134627. Epub 2014 Feb 27.	Elbogen EB	Br J Psychiatry	2014	10.1192/bjp.bp.113.134627
24568233	Significant improvements in cognitive performance post-transcranial, red/near-infrared light-emitting diode treatments in chronic, mild traumatic brain injury: open-protocol study	Naeser MA, Zafonte R, Krengel MH, Martin PI, Frazier J, Hamblin MR, Knight JA, Meehan WP 3rd, Baker EH.	J Neurotrauma. 2014 Jun 1;31(11):1008-17. doi: 10.1089/neu.2013.3244. Epub 2014 May 8.	Naeser MA	J Neurotrauma	2014	10.1089/neu.2013.3244
24561216	Thermal signature of fear conditioning in mild post traumatic stress disorder	Di Giacinto A, Brunetti M, Sepede G, Ferretti A, Merla A.	Neuroscience. 2014 Apr 25;266:216-23. doi: 10.1016/j.neuroscience.2014.02.009. Epub 2014 Feb 20.	Di Giacinto A	Neuroscience	2014	10.1016/j.neuroscience.2014.02.009
24560827	The psychosocial outcomes of anoxic brain injury following cardiac arrest	Wilson M, Staniforth A, Till R, das Nair R, Vesey P.	Resuscitation. 2014 Jun;85(6):795-800. doi: 10.1016/j.resuscitation.2014.02.008. Epub 2014 Feb 19.	Wilson M	Resuscitation	2014	10.1016/j.resuscitation.2014.02.008
24523683	Differential activation of amygdala, dorsal and ventral hippocampus following an exposure to a reminder of underwater trauma	Ritov G, Ardi Z, Richter-Levin G.	Front Behav Neurosci. 2014 Jan 29;8:18. doi: 10.3389/fnbeh.2014.00018. eCollection 2014.	Ritov G	Front Behav Neurosci	2014	10.3389/fnbeh.2014.00018
24519098	The basolateral amygdala determines the effects of fear memory on sleep in an animal model of PTSD	Wellman LL, Fitzpatrick ME, Machida M, Sanford LD.	Exp Brain Res. 2014 May;232(5):1555-65. doi: 10.1007/s00221-014-3850-z. Epub 2014 Feb 12.	Wellman LL	Exp Brain Res	2014	10.1007/s00221-014-3850-z
24516784	An investigation of trauma-associated appraisals and posttraumatic stress disorder in British and Asian trauma survivors: the development of the Public and Communal Self Appraisals Measure (PCSAM)	Engelbrecht A, Jobson L.	Springerplus. 2014 Jan 24;3:44. doi: 10.1186/2193-1801-3-44. eCollection 2014.	Engelbrecht A	Springerplus	2014	10.1186/2193-1801-3-44
24508064	Chronic stress disrupts fear extinction and enhances amygdala and hippocampal Fos expression in an animal model of post-traumatic stress disorder	Hoffman AN, Lorson NG, Sanabria F, Foster Olive M, Conrad CD.	Neurobiol Learn Mem. 2014 Jul;112:139-47. doi: 10.1016/j.nlm.2014.01.018. Epub 2014 Feb 4.	Hoffman AN	Neurobiol Learn Mem	2014	10.1016/j.nlm.2014.01.018
24491609	Increasing engagement in evidence-based PTSD treatment through shared decision-making: a pilot study	Mott JM, Stanley MA, Street RL Jr, Grady RH, Teng EJ.	Mil Med. 2014 Feb;179(2):143-9. doi: 10.7205/MILMED-D-13-00363.	Mott JM	Mil Med	2014	10.7205/MILMED-D-13-00363
24491194	Partners' attributions for service members' symptoms of combat-related posttraumatic stress disorder	Renshaw KD, Allen ES, Carter SP, Markman HJ, Stanley SM.	Behav Ther. 2014 Mar;45(2):187-98. doi: 10.1016/j.beth.2013.10.005. Epub 2013 Oct 29.	Renshaw KD	Behav Ther	2014	10.1016/j.beth.2013.10.005
24478648	Water associated zero maze: a novel rat test for long term traumatic re-experiencing	Ritov G, Richter-Levin G.	Front Behav Neurosci. 2014 Jan 17;8:1. doi: 10.3389/fnbeh.2014.00001. eCollection 2014.	Ritov G	Front Behav Neurosci	2014	10.3389/fnbeh.2014.00001
24473965	Reduced corpus-callosum volume in posttraumatic stress disorder highlights the importance of interhemispheric connectivity for associative memory	Saar-Ashkenazy R, Cohen JE, Guez J, Gasho C, Shelef I, Friedman A, Shalev H.	J Trauma Stress. 2014 Feb;27(1):18-26. doi: 10.1002/jts.21887. Epub 2014 Jan 28.	Saar-Ashkenazy R	J Trauma Stress	2014	10.1002/jts.21887
24454969	Fear inhibition in high trait anxiety	Kindt M, Soeter M.	PLoS One. 2014 Jan 16;9(1):e86462. doi: 10.1371/journal.pone.0086462. eCollection 2014.	Kindt M	PLoS One	2014	10.1371/journal.pone.0086462
24452880	Associations between perceived social reactions to trauma-related experiences with PTSD and depression among veterans seeking PTSD treatment	Schumm JA, Koucky EM, Bartel A.	J Trauma Stress. 2014 Feb;27(1):50-7. doi: 10.1002/jts.21879. Epub 2014 Jan 22.	Schumm JA	J Trauma Stress	2014	10.1002/jts.21879
24440596	Executive function in posttraumatic stress disorder (PTSD) and the influence of comorbid depression	Olff M, Polak AR, Witteveen AB, Denys D.	Neurobiol Learn Mem. 2014 Jul;112:114-21. doi: 10.1016/j.nlm.2014.01.003. Epub 2014 Jan 16.	Olff M	Neurobiol Learn Mem	2014	10.1016/j.nlm.2014.01.003
26736027	Alcohol use and craving among Veterans with mental health disorders and mild traumatic brain injury	Herrold AA, Jordan N, High WM, Babcock-Parziale J, Chambers RA, Smith B, Evans CT, Li X, Mallinson T, Jenkins S, Pape TL.	J Rehabil Res Dev. 2014;51(9):1397-410. doi: 10.1682/JRRD.2013.07.0170.	Herrold AA	J Rehabil Res Dev	2014	10.1682/JRRD.2013.07.0170
24371510	Learning from traumatic experiences with brief eclectic psychotherapy for PTSD	Gersons BP, Schnyder U.	Eur J Psychotraumatol. 2013 Dec 20;4. doi: 10.3402/ejpt.v4i0.21369. eCollection 2013.	Gersons BP	Eur J Psychotraumatol	2013	10.3402/ejpt.v4i0.21369
24368675	Individual Versus Individual and Group Therapy Regarding a Cognitive-Behavioral Treatment for Battered Women in a Community Setting	Echeburúa E, Sarasua B, Zubizarreta I.	J Interpers Violence. 2014 Jul;29(10):1783-801. doi: 10.1177/0886260513511703. Epub 2013 Dec 24.	Echeburúa E	J Interpers Violence	2014	10.1177/0886260513511703
24354897	PTSD and cognitive functioning: importance of including performance validity testing	Wisdom NM, Pastorek NJ, Miller BI, Booth JE, Romesser JM, Linck JF, Sim AH.	Clin Neuropsychol. 2014;28(1):128-45. doi: 10.1080/13854046.2013.863977. Epub 2013 Dec 19.	Wisdom NM	Clin Neuropsychol	2014	10.1080/13854046.2013.863977
24346248	Neurosteroids and brain aging	Wang M.	Minerva Ginecol. 2013 Dec;65(6):587-605.	Wang M	Minerva Ginecol	2013
24345958	Trauma at the hands of another: distinguishing PTSD patterns following intimate and nonintimate interpersonal and noninterpersonal trauma in a nationally representative sample	Forbes D, Lockwood E, Phelps A, Wade D, Creamer M, Bryant RA, McFarlane A, Silove D, Rees S, Chapman C, Slade T, Mills K, Teesson M, O'Donnell M.	J Clin Psychiatry. 2014 Feb;75(2):147-53. doi: 10.4088/JCP.13m08374.	Forbes D	J Clin Psychiatry	2014	10.4088/JCP.13m08374
24342149	Combat veterans with PTSD after mild TBI exhibit greater ERPs from posterior-medial cortical areas while appraising facial features	Shu IW, Onton JA, Prabhakar N, O'Connell RM, Simmons AN, Matthews SC.	J Affect Disord. 2014 Feb;155:234-40. doi: 10.1016/j.jad.2013.06.057. Epub 2013 Nov 17.	Shu IW	J Affect Disord	2014	10.1016/j.jad.2013.06.057
24338947	Perceived social support mediates anxiety and depressive symptom changes following primary care intervention	Dour HJ, Wiley JF, Roy-Byrne P, Stein MB, Sullivan G, Sherbourne CD, Bystritsky A, Rose RD, Craske MG.	Depress Anxiety. 2014 May;31(5):436-42. doi: 10.1002/da.22216. Epub 2013 Dec 12.	Dour HJ	Depress Anxiety	2014	10.1002/da.22216
24335837	Protective effects of the novel adenosine derivative WS0701 in a mouse model of posttraumatic stress disorder	Huang ZL, Liu R, Bai XY, Zhao G, Song JK, Wu S, Du GH.	Acta Pharmacol Sin. 2014 Jan;35(1):24-32. doi: 10.1038/aps.2013.143. Epub 2013 Dec 16.	Huang ZL	Acta Pharmacol Sin	2014	10.1038/aps.2013.143
24330891	Posttraumatic stress disorder and cognitive function: findings from the mind your heart study	Cohen BE, Neylan TC, Yaffe K, Samuelson KW, Li Y, Barnes DE.	J Clin Psychiatry. 2013 Nov;74(11):1063-70. doi: 10.4088/JCP.12m08291.	Cohen BE	J Clin Psychiatry	2013	10.4088/JCP.12m08291
24326087	Intranasal neuropeptide Y reverses anxiety and depressive-like behavior impaired by single prolonged stress PTSD model	Serova LI, Laukova M, Alaluf LG, Pucillo L, Sabban EL.	Eur Neuropsychopharmacol. 2014 Jan;24(1):142-7. doi: 10.1016/j.euroneuro.2013.11.007. Epub 2013 Nov 23.	Serova LI	Eur Neuropsychopharmacol	2014	10.1016/j.euroneuro.2013.11.007
24325239	Behavioural, emotional, and cognitive responses in European disasters: results of survivor interviews	Grimm A, Hulse L, Preiss M, Schmidt S.	Disasters. 2014 Jan;38(1):62-83. doi: 10.1111/disa.12034.	Grimm A	Disasters	2014	10.1111/disa.12034
24324929	Persistent fear of aftershocks, impairment of working memory, and acute stress disorder predict post-traumatic stress disorder: 6-month follow-up of help seekers following the L'Aquila earthquake	Roncone R, Giusti L, Mazza M, Bianchini V, Ussorio D, Pollice R, Casacchia M.	Springerplus. 2013 Nov 27;2(1):636. doi: 10.1186/2193-1801-2-636. eCollection 2013.	Roncone R	Springerplus	2013	10.1186/2193-1801-2-636
24321890	Memory and orientation in the logopenic and nonfluent subtypes of primary progressive aphasia	Flanagan EC, Tu S, Ahmed S, Hodges JR, Hornberger M.	J Alzheimers Dis. 2014;40(1):33-6. doi: 10.3233/JAD-131448.	Flanagan EC	J Alzheimers Dis	2014	10.3233/JAD-131448
24305078	Implementing a tailored approach for the hand-injured patient: a prospective study on the evolution of the posttraumatic psychic distress	Tocco I, Azzi M, Salini E, Bassetto F.	J Trauma Nurs. 2013 Oct-Dec;20(4):178-83. doi: 10.1097/JTN.0000000000000009.	Tocco I	J Trauma Nurs	2013	10.1097/JTN.0000000000000009
24304718	Munc18-1 haploinsufficiency results in enhanced anxiety-like behavior as determined by heart rate responses in mice	Hager T, Maroteaux G, Pont Pd, Julsing J, van Vliet R, Stiedl O.	Behav Brain Res. 2014 Mar 1;260:44-52. doi: 10.1016/j.bbr.2013.11.033. Epub 2013 Dec 1.	Hager T	Behav Brain Res	2014	10.1016/j.bbr.2013.11.033
24274245	Fusion of psychiatric and medical high fidelity patient simulation scenarios: effect on nursing student knowledge, retention of knowledge, and perception	Kameg KM, Englert NC, Howard VM, Perozzi KJ.	Issues Ment Health Nurs. 2013 Dec;34(12):892-900. doi: 10.3109/01612840.2013.854543.	Kameg KM	Issues Ment Health Nurs	2013	10.3109/01612840.2013.854543
24255069	Differences in relationship conflict, attachment, and depression in treatment-seeking veterans with hazardous substance use, PTSD, or PTSD and hazardous substance use	Owens GP, Held P, Blackburn L, Auerbach JS, Clark AA, Herrera CJ, Cook J, Stuart GL.	J Interpers Violence. 2014 May;29(7):1318-37. doi: 10.1177/0886260513506274. Epub 2013 Nov 18.	Owens GP	J Interpers Violence	2014	10.1177/0886260513506274
24246572	The α1 adrenoceptor antagonist prazosin enhances sleep continuity in fear-conditioned Wistar-Kyoto rats	Laitman BM, Gajewski ND, Mann GL, Kubin L, Morrison AR, Ross RJ.	Prog Neuropsychopharmacol Biol Psychiatry. 2014 Mar 3;49:7-15. doi: 10.1016/j.pnpbp.2013.11.004. Epub 2013 Nov 15.	Laitman BM	Prog Neuropsychopharmacol Biol Psychiatry	2014	10.1016/j.pnpbp.2013.11.004
24245929	Neuropsychological outcomes in OEF/OIF veterans with self-report of blast exposure: associations with mental health, but not MTBI	Verfaellie M, Lafleche G, Spiro A, Bousquet K.	Neuropsychology. 2014 May;28(3):337-46. doi: 10.1037/neu0000027. Epub 2013 Nov 18.	Verfaellie M	Neuropsychology	2014	10.1037/neu0000027
24245926	Differential learning and memory performance in OEF/OIF veterans for verbal and visual material	Sozda CN, Muir JJ, Springer US, Partovi D, Cole MA.	Neuropsychology. 2014 May;28(3):347-352. doi: 10.1037/neu0000043. Epub 2013 Nov 18.	Sozda CN	Neuropsychology	2014	10.1037/neu0000043
24239430	Immediate ketamine treatment does not prevent posttraumatic stress responses in an animal model for PTSD	Juven-Wetzler A, Cohen H, Kaplan Z, Kohen A, Porat O, Zohar J.	Eur Neuropsychopharmacol. 2014 Mar;24(3):469-79. doi: 10.1016/j.euroneuro.2013.08.007. Epub 2013 Sep 12.	Juven-Wetzler A	Eur Neuropsychopharmacol	2014	10.1016/j.euroneuro.2013.08.007
24227448	A randomized, double-blind pilot study of dexmedetomidine versus midazolam for intensive care unit sedation: patient recall of their experiences and short-term psychological outcomes	MacLaren R, Preslaski CR, Mueller SW, Kiser TH, Fish DN, Lavelle JC, Malkoski SP.	J Intensive Care Med. 2015 Mar;30(3):167-75. doi: 10.1177/0885066613510874. Epub 2013 Nov 12.	MacLaren R	J Intensive Care Med	2015	10.1177/0885066613510874
24219770	The acceptability and outcomes of a peer- and health-professional-led Stanford self-management program for Vietnam veterans with alcohol misuse and their partners	Beattie J, Battersby MW, Pols RG.	Psychiatr Rehabil J. 2013 Dec;36(4):306-313. doi: 10.1037/prj0000031. Epub 2013 Nov 11.	Beattie J	Psychiatr Rehabil J	2013	10.1037/prj0000031
24217129	D-cycloserine augmentation of exposure therapy for post-traumatic stress disorder: a pilot randomized clinical trial	Difede J, Cukor J, Wyka K, Olden M, Hoffman H, Lee FS, Altemus M.	Neuropsychopharmacology. 2014 Apr;39(5):1052-8. doi: 10.1038/npp.2013.317. Epub 2013 Nov 12.	Difede J	Neuropsychopharmacology	2014	10.1038/npp.2013.317
24209608	Are neuropsychological deficits after trauma associated with ASD severity?	Suliman S, Troeman Z, Stein DJ, Seedat S.	Compr Psychiatry. 2014 Jan;55(1):145-54. doi: 10.1016/j.comppsych.2013.06.011. Epub 2013 Oct 9.	Suliman S	Compr Psychiatry	2014	10.1016/j.comppsych.2013.06.011
24206075	Efficacy of a trauma-focused treatment approach for dental phobia: a randomized clinical trial	Doering S, Ohlmeier MC, de Jongh A, Hofmann A, Bisping V.	Eur J Oral Sci. 2013 Dec;121(6):584-93. doi: 10.1111/eos.12090. Epub 2013 Sep 23.	Doering S	Eur J Oral Sci	2013	10.1111/eos.12090
24199660	Blurring of emotional and non-emotional memories by taxing working memory during recall	van den Hout MA, Eidhof MB, Verboom J, Littel M, Engelhard IM.	Cogn Emot. 2014;28(4):717-27. doi: 10.1080/02699931.2013.848785. Epub 2013 Nov 7.	van den Hout MA	Cogn Emot	2014	10.1080/02699931.2013.848785
24199215	Is the distinction between adjustment disorder with depressed mood and adjustment disorder with mixed anxious and depressed mood valid?	Zimmerman M, Martinez JH, Dalrymple K, Martinez JH, Chelminski I, Young D.	Ann Clin Psychiatry. 2013 Nov;25(4):257-65.	Zimmerman M	Ann Clin Psychiatry	2013
24165904	Posttraumatic stress disorder is associated with limited executive resources in a working memory task	Honzel N, Justus T, Swick D.	Cogn Affect Behav Neurosci. 2014 Jun;14(2):792-804. doi: 10.3758/s13415-013-0219-x.	Honzel N	Cogn Affect Behav Neurosci	2014	10.3758/s13415-013-0219-x
24157540	Increased response variability as a marker of executive dysfunction in veterans with post-traumatic stress disorder	Swick D, Honzel N, Larsen J, Ashley V.	Neuropsychologia. 2013 Dec;51(14):3033-40. doi: 10.1016/j.neuropsychologia.2013.10.008. Epub 2013 Oct 21.	Swick D	Neuropsychologia	2013	10.1016/j.neuropsychologia.2013.10.008
24156759	A neuropsychological profile of childhood maltreatment within an adolescent inpatient sample	Kavanaugh B, Holler K, Selke G.	Appl Neuropsychol Child. 2015;4(1):9-19. doi: 10.1080/21622965.2013.789964. Epub 2013 Oct 24.	Kavanaugh B	Appl Neuropsychol Child	2015	10.1080/21622965.2013.789964
24146643	Avoidant symptoms in PTSD predict fear circuit activation during multimodal fear extinction	Sripada RK, Garfinkel SN, Liberzon I.	Front Hum Neurosci. 2013 Oct 17;7:672. doi: 10.3389/fnhum.2013.00672. eCollection 2013.	Sripada RK	Front Hum Neurosci	2013	10.3389/fnhum.2013.00672
24126924	A ghrelin-growth hormone axis drives stress-induced vulnerability to enhanced fear	Meyer RM, Burgos-Robles A, Liu E, Correia SS, Goosens KA.	Mol Psychiatry. 2014 Dec;19(12):1284-94. doi: 10.1038/mp.2013.135. Epub 2013 Oct 15.	Meyer RM	Mol Psychiatry	2014	10.1038/mp.2013.135
24126281	Endogenous opiates and behavior: 2012	Bodnar RJ.	Peptides. 2013 Dec;50:55-95. doi: 10.1016/j.peptides.2013.10.001. Epub 2013 Oct 12.	Bodnar RJ	Peptides	2013	10.1016/j.peptides.2013.10.001
24114806	The impact of imprisonment on overgeneral autobiographical memory in former political prisoners	Kleim B, Griffith JW, Gäbler I, Schützwohl M, Maercker A.	J Trauma Stress. 2013 Oct;26(5):626-30. doi: 10.1002/jts.21849. Epub 2013 Sep 23.	Kleim B	J Trauma Stress	2013	10.1002/jts.21849
24107763	Inhibitory neural activity predicts response to cognitive-behavioral therapy for posttraumatic stress disorder	Falconer E, Allen A, Felmingham KL, Williams LM, Bryant RA.	J Clin Psychiatry. 2013 Sep;74(9):895-901. doi: 10.4088/JCP.12m08020.	Falconer E	J Clin Psychiatry	2013	10.4088/JCP.12m08020
24106466	Contextual exploration previous to an aversive event predicts long-term emotional consequences of severe stress	Girardi CE, Tiba PA, Llobet GB, Levin R, Abilio VC, Suchecki D.	Front Behav Neurosci. 2013 Oct 2;7:134. doi: 10.3389/fnbeh.2013.00134. eCollection 2013.	Girardi CE	Front Behav Neurosci	2013	10.3389/fnbeh.2013.00134
24094510	Angiotensin type 1 receptor inhibition enhances the extinction of fear memory	Marvar PJ, Goodman J, Fuchs S, Choi DC, Banerjee S, Ressler KJ.	Biol Psychiatry. 2014 Jun 1;75(11):864-72. doi: 10.1016/j.biopsych.2013.08.024. Epub 2013 Oct 4.	Marvar PJ	Biol Psychiatry	2014	10.1016/j.biopsych.2013.08.024
24070857	7,8-Dihydroxyflavone improves memory consolidation processes in rats and mice	Bollen E, Vanmierlo T, Akkerman S, Wouters C, Steinbusch HM, Prickaerts J.	Behav Brain Res. 2013 Nov 15;257:8-12. doi: 10.1016/j.bbr.2013.09.029. Epub 2013 Sep 23.	Bollen E	Behav Brain Res	2013	10.1016/j.bbr.2013.09.029
24064333	PTSD's underlying symptom dimensions and relations with behavioral inhibition and activation	Contractor AA, Elhai JD, Ractliffe KC, Forbes D.	J Anxiety Disord. 2013 Oct;27(7):645-51. doi: 10.1016/j.janxdis.2013.07.007. Epub 2013 Aug 6.	Contractor AA	J Anxiety Disord	2013	10.1016/j.janxdis.2013.07.007
24055595	Cannabinoid modulation of prefrontal-limbic activation during fear extinction learning and recall in humans	Rabinak CA, Angstadt M, Lyons M, Mori S, Milad MR, Liberzon I, Phan KL.	Neurobiol Learn Mem. 2014 Sep;113:125-34. doi: 10.1016/j.nlm.2013.09.009. Epub 2013 Sep 19.	Rabinak CA	Neurobiol Learn Mem	2014	10.1016/j.nlm.2013.09.009
24030869	Cortisol and PTSD symptoms among male and female high-exposure 9/11 survivors	Dekel S, Ein-Dor T, Gordon KM, Rosen JB, Bonanno GA.	J Trauma Stress. 2013 Oct;26(5):621-5. doi: 10.1002/jts.21839. Epub 2013 Sep 12.	Dekel S	J Trauma Stress	2013	10.1002/jts.21839
24025760	Electrocortical processing of social signals of threat in combat-related post-traumatic stress disorder	MacNamara A, Post D, Kennedy AE, Rabinak CA, Phan KL.	Biol Psychol. 2013 Oct;94(2):441-9. doi: 10.1016/j.biopsycho.2013.08.009. Epub 2013 Sep 8.	MacNamara A	Biol Psychol	2013	10.1016/j.biopsycho.2013.08.009
24015254	Learning to obtain reward, but not avoid punishment, is affected by presence of PTSD symptoms in male veterans: empirical data and computational model	Myers CE, Moustafa AA, Sheynin J, Vanmeenen KM, Gilbertson MW, Orr SP, Beck KD, Pang KC, Servatius RJ.	PLoS One. 2013 Aug 27;8(8):e72508. doi: 10.1371/journal.pone.0072508. eCollection 2013.	Myers CE	PLoS One	2013	10.1371/journal.pone.0072508
24013012	FGF2 blocks PTSD symptoms via an astrocyte-based mechanism	Xia L, Zhai M, Wang L, Miao D, Zhu X, Wang W.	Behav Brain Res. 2013 Nov 1;256:472-80. doi: 10.1016/j.bbr.2013.08.048. Epub 2013 Sep 5.	Xia L	Behav Brain Res	2013	10.1016/j.bbr.2013.08.048
24012802	Systemic inhibition of mTOR kinase via rapamycin disrupts consolidation and reconsolidation of auditory fear memory	Mac Callum PE, Hebert M, Adamec RE, Blundell J.	Neurobiol Learn Mem. 2014 Jul;112:176-85. doi: 10.1016/j.nlm.2013.08.014. Epub 2013 Sep 5.	Mac Callum PE	Neurobiol Learn Mem	2014	10.1016/j.nlm.2013.08.014
24005546	Alcohol use biomarkers predicting cognitive performance: a secondary analysis in veterans with alcohol dependence and posttraumatic stress disorder	Kalapatapu RK, Delucchi KL, Lasher BA, Vinogradov S, Batki SL.	Mil Med. 2013 Sep;178(9):974-80. doi: 10.7205/MILMED-D-13-00097.	Kalapatapu RK	Mil Med	2013	10.7205/MILMED-D-13-00097
23982628	Traumatic stress reactivity promotes excessive alcohol drinking and alters the balance of prefrontal cortex-amygdala activity	Edwards S, Baynes BB, Carmichael CY, Zamora-Martinez ER, Barrus M, Koob GF, Gilpin NW.	Transl Psychiatry. 2013 Aug 27;3(8):e296. doi: 10.1038/tp.2013.70.	Edwards S	Transl Psychiatry	2013	10.1038/tp.2013.70
23978082	Memory deficits, postconcussive complaints, and posttraumatic stress disorder in a volunteer sample of veterans	Larson E, Zollman F, Kondiles B, Starr C.	Rehabil Psychol. 2013 Aug;58(3):245-52. doi: 10.1037/a0032953.	Larson E	Rehabil Psychol	2013	10.1037/a0032953
23966914	Directed forgetting in post-traumatic-stress-disorder: a study of refugee immigrants in Germany	Baumann M, Zwissler B, Schalinski I, Ruf-Leuschner M, Schauer M, Kissler J.	Front Behav Neurosci. 2013 Aug 7;7:94. doi: 10.3389/fnbeh.2013.00094. eCollection 2013.	Baumann M	Front Behav Neurosci	2013	10.3389/fnbeh.2013.00094
23965263	The relationship of PTSD to negative cognitions: a 17-year longitudinal study	Dekel S, Peleg T, Solomon Z.	Psychiatry. 2013 Fall;76(3):241-55. doi: 10.1521/psyc.2013.76.3.241.	Dekel S	Psychiatry	2013	10.1521/psyc.2013.76.3.241
23962043	Core modular blood and brain biomarkers in social defeat mouse model for post traumatic stress disorder	Yang R, Daigle BJ Jr, Muhie SY, Hammamieh R, Jett M, Petzold L, Doyle FJ 3rd.	BMC Syst Biol. 2013 Aug 20;7:80. doi: 10.1186/1752-0509-7-80.	Yang R	BMC Syst Biol	2013	10.1186/1752-0509-7-80
23950739	The endocannabinoid system as a possible target to treat both the cognitive and emotional features of post-traumatic stress disorder (PTSD)	Trezza V, Campolongo P.	Front Behav Neurosci. 2013 Aug 9;7:100. doi: 10.3389/fnbeh.2013.00100. eCollection 2013.	Trezza V	Front Behav Neurosci	2013	10.3389/fnbeh.2013.00100
23937084	The "PE coach" smartphone application: an innovative approach to improving implementation, fidelity, and homework adherence during prolonged exposure	Reger GM, Hoffman J, Riggs D, Rothbaum BO, Ruzek J, Holloway KM, Kuhn E.	Psychol Serv. 2013 Aug;10(3):342-349. doi: 10.1037/a0032774.	Reger GM	Psychol Serv	2013	10.1037/a0032774
23929546	Altered resting-state functional connectivity of basolateral and centromedial amygdala complexes in posttraumatic stress disorder	Brown VM, LaBar KS, Haswell CC, Gold AL; Mid-Atlantic MIRECC Workgroup; McCarthy G, Morey RA.	Neuropsychopharmacology. 2014 Jan;39(2):351-9. doi: 10.1038/npp.2013.197. Epub 2013 Aug 9.	Brown VM	Neuropsychopharmacology	2014	10.1038/npp.2013.197
23919462	Effects of unconditioned stimulus intensity and fear extinction on subsequent sleep architecture in an afternoon nap	Sturm A, Czisch M, Spoormaker VI.	J Sleep Res. 2013 Dec;22(6):648-55. doi: 10.1111/jsr.12074. Epub 2013 Aug 6.	Sturm A	J Sleep Res	2013	10.1111/jsr.12074
23917126	PTSD symptoms, disclosure, and relationship distress: explorations of mediation and associations over time	Campbell SB, Renshaw KD.	J Anxiety Disord. 2013 Jun;27(5):494-502. doi: 10.1016/j.janxdis.2013.06.007. Epub 2013 Jul 9.	Campbell SB	J Anxiety Disord	2013	10.1016/j.janxdis.2013.06.007
23911835	Negative emotional distraction on neural circuits for working memory in patients with posttraumatic stress disorder	Zhang JN, Xiong KL, Qiu MG, Zhang Y, Xie B, Wang J, Li M, Chen H, Zhang Y, Zhang JJ.	Brain Res. 2013 Sep 19;1531:94-101. doi: 10.1016/j.brainres.2013.07.042. Epub 2013 Aug 2.	Zhang JN	Brain Res	2013	10.1016/j.brainres.2013.07.042
23906725	The impact of perceived sleep quality and sleep efficiency/duration on cannabis use during a self-guided quit attempt	Babson KA, Boden MT, Bonn-Miller MO.	Addict Behav. 2013 Nov;38(11):2707-13. doi: 10.1016/j.addbeh.2013.06.012. Epub 2013 Jul 2.	Babson KA	Addict Behav	2013	10.1016/j.addbeh.2013.06.012
23902798	A randomized controlled dismantling trial of post-workshop consultation strategies to increase effectiveness and fidelity to an evidence-based psychotherapy for Posttraumatic Stress Disorder	Wiltsey Stirman S, Shields N, Deloriea J, Landy MS, Belus JM, Maslej MM, Monson CM.	Implement Sci. 2013 Aug 1;8:82. doi: 10.1186/1748-5908-8-82.	Wiltsey Stirman S	Implement Sci	2013	10.1186/1748-5908-8-82
23892070	The impact of eye movements and tones on disturbing memories involving PTSD and other mental disorders	de Jongh A, Ernst R, Marques L, Hornsveld H.	J Behav Ther Exp Psychiatry. 2013 Dec;44(4):477-83. doi: 10.1016/j.jbtep.2013.07.002. Epub 2013 Jul 13.	de Jongh A	J Behav Ther Exp Psychiatry	2013	10.1016/j.jbtep.2013.07.002
23891637	Risperidone ameliorates post-traumatic stress disorder-like symptoms in modified stress re-stress model	Krishnamurthy S, Garabadu D, Joy KP.	Neuropharmacology. 2013 Dec;75:62-77. doi: 10.1016/j.neuropharm.2013.07.005. Epub 2013 Jul 25.	Krishnamurthy S	Neuropharmacology	2013	10.1016/j.neuropharm.2013.07.005
23877970	Performance on the Green Word Memory Test following Operation Enduring Freedom/Operation Iraqi Freedom-era military service: Test failure is related to evaluation context	McCormick CL, Yoash-Gantz RE, McDonald SD, Campbell TC, Tupler LA.	Arch Clin Neuropsychol. 2013 Dec;28(8):808-23. doi: 10.1093/arclin/act050. Epub 2013 Jul 21.	McCormick CL	Arch Clin Neuropsychol	2013	10.1093/arclin/act050
23876157	Frequency of intrusions and flashbacks in patients with posttraumatic stress disorder related to childhood sexual abuse: an electronic diary study	Priebe K, Kleindienst N, Zimmer J, Koudela S, Ebner-Priemer U, Bohus M.	Psychol Assess. 2013 Dec;25(4):1370-6. doi: 10.1037/a0033816. Epub 2013 Jul 22.	Priebe K	Psychol Assess	2013	10.1037/a0033816
23875821	Web intervention for OEF/OIF veterans with problem drinking and PTSD symptoms: a randomized clinical trial	Brief DJ, Rubin A, Keane TM, Enggasser JL, Roy M, Helmuth E, Hermos J, Lachowicz M, Rybin D, Rosenbloom D.	J Consult Clin Psychol. 2013 Oct;81(5):890-900. doi: 10.1037/a0033697. Epub 2013 Jul 22.	Brief DJ	J Consult Clin Psychol	2013	10.1037/a0033697
23871471	Overexpression of corticotropin-releasing factor receptor type 2 in the bed nucleus of stria terminalis improves posttraumatic stress disorder-like symptoms in a model of incubation of fear	Elharrar E, Warhaftig G, Issler O, Sztainberg Y, Dikshtein Y, Zahut R, Redlus L, Chen A, Yadid G.	Biol Psychiatry. 2013 Dec 1;74(11):827-36. doi: 10.1016/j.biopsych.2013.05.039. Epub 2013 Jul 17.	Elharrar E	Biol Psychiatry	2013	10.1016/j.biopsych.2013.05.039
23870491	Startle reactivity in the long-term after severe accidental injury: preliminary data	Schumacher S, Schnyder U, Furrer M, Mueller-Pfeiffer C, Wilhelm FH, Moergeli H, Oe M, Martin-Soelch C.	Psychiatry Res. 2013 Dec 15;210(2):570-4. doi: 10.1016/j.psychres.2013.06.034. Epub 2013 Jul 17.	Schumacher S	Psychiatry Res	2013	10.1016/j.psychres.2013.06.034
23866614	[Distinctive features of the anxiety state development in experimental model of posttraumatic stress disorder in the prenatally stressed male rats]	Ordian NE, Smolenskiĭ IV, Pivina SG, Akulova VK.	Zh Vyssh Nerv Deiat Im I P Pavlova. 2013 Mar-Apr;63(2):280-9. doi: 10.7868/s0044467713020068.	Ordian NE	Zh Vyssh Nerv Deiat Im I P Pavlova	2013	10.7868/s0044467713020068
23853112	Animal models of post-traumatic stress disorder	Cohen H, Matar MA, Joseph Z.	Curr Protoc Neurosci. 2013 Jul;Chapter 9:Unit 9.45. doi: 10.1002/0471142301.ns0945s64.	Cohen H	Curr Protoc Neurosci	2013	10.1002/0471142301.ns0945s64
23840700	Mild Transient Hypercapnia as a Novel Fear Conditioning Stimulus Allowing Re-Exposure during Sleep	McDowell AL, Filippone AB, Balbir A, Germain A, O'Donnell CP.	PLoS One. 2013 Jun 26;8(6):e67435. doi: 10.1371/journal.pone.0067435. Print 2013.	McDowell AL	PLoS One	2013	10.1371/journal.pone.0067435
23830244	Temporal factors in the extinction of fear in inbred mouse strains differing in extinction efficacy	MacPherson K, Whittle N, Camp M, Gunduz-Cinar O, Singewald N, Holmes A.	Biol Mood Anxiety Disord. 2013 Jul 5;3(1):13. doi: 10.1186/2045-5380-3-13.	MacPherson K	Biol Mood Anxiety Disord	2013	10.1186/2045-5380-3-13
23823533	PTSD modifies performance on a task of affective executive control among deployed OEF/OIF veterans with mild traumatic brain injury	Amick MM, Clark A, Fortier CB, Esterman M, Rasmusson AM, Kenna A, Milberg WP, McGlinchey R.	J Int Neuropsychol Soc. 2013 Aug;19(7):792-801. doi: 10.1017/S1355617713000544. Epub 2013 Jul 3.	Amick MM	J Int Neuropsychol Soc	2013	10.1017/S1355617713000544
23819217	[Effects of electroacupuncture intervention on behavior changes and hippocampal glucocorticoid receptor and mineralocorticoid receptor expression levels in post-traumatic stress disorder rats]	Hou LQ, Liu S, Xiong KR.	Zhen Ci Yan Jiu. 2013 Apr;38(2):140-5.	Hou LQ	Zhen Ci Yan Jiu	2013
23803518	Stress-related psychological symptoms are associated with increased attentional capture by visually salient distractors	Esterman M, DeGutis J, Mercado R, Rosenblatt A, Vasterling JJ, Milberg W, McGlinchey R.	J Int Neuropsychol Soc. 2013 Aug;19(7):835-40. doi: 10.1017/S135561771300057X. Epub 2013 Jun 27.	Esterman M	J Int Neuropsychol Soc	2013	10.1017/S135561771300057X
23801589	Trajectories of change in anxiety severity and impairment during and after treatment with evidence-based treatment for multiple anxiety disorders in primary care	Joesch JM, Golinelli D, Sherbourne CD, Sullivan G, Stein MB, Craske MG, Roy-Byrne PP.	Depress Anxiety. 2013 Nov;30(11):1099-106. doi: 10.1002/da.22149. Epub 2013 Jun 25.	Joesch JM	Depress Anxiety	2013	10.1002/da.22149
23792857	The effect of military motion-assisted memory desensitization and reprocessing treatment on the symptoms of combat-related post traumatic stress disorder: first preliminary results	Vermetten E, Meijer L, van der Wurff P, Mert A.	Stud Health Technol Inform. 2013;191:125-7.	Vermetten E	Stud Health Technol Inform	2013
23792855	Heart rate response to fear conditioning and virtual reality in subthreshold PTSD	Roy MJ, Costanzo ME, Jovanovic T, Leaman S, Taylor P, Norrholm SD, Rizzo AA.	Stud Health Technol Inform. 2013;191:115-9.	Roy MJ	Stud Health Technol Inform	2013
23777191	Autobiographical memory specificity in patients with tinnitus versus patients with depression and normal controls	Andersson G, Hesser H, Cima RF, Weise C.	Cogn Behav Ther. 2013;42(2):116-26. doi: 10.1080/16506073.2013.792101.	Andersson G	Cogn Behav Ther	2013	10.1080/16506073.2013.792101
23764335	Stellate ganglion block improves refractory post-traumatic stress disorder and associated memory dysfunction: a case report and systematic literature review	Lipov EG, Navaie M, Brown PR, Hickey AH, Stedje-Larsen ET, McLay RN.	Mil Med. 2013 Feb;178(2):e260-4. doi: 10.7205/MILMED-D-12-00290.	Lipov EG	Mil Med	2013	10.7205/MILMED-D-12-00290
23762467	Caregiver evaluation of the quality of end-of-life care (CEQUEL) scale: the caregiver's perception of patient care near death	Higgins PC, Prigerson HG.	PLoS One. 2013 Jun 6;8(6):e66066. doi: 10.1371/journal.pone.0066066. Print 2013.	Higgins PC	PLoS One	2013	10.1371/journal.pone.0066066
23755991	Neuropsychological effects of self-reported deployment-related mild TBI and current PTSD in OIF/OEF veterans	Shandera-Ochsner AL, Berry DT, Harp JP, Edmundson M, Graue LO, Roach A, High WM Jr.	Clin Neuropsychol. 2013;27(6):881-907. doi: 10.1080/13854046.2013.802017. Epub 2013 Jun 11.	Shandera-Ochsner AL	Clin Neuropsychol	2013	10.1080/13854046.2013.802017
23754992	Heterogeneity in threat extinction learning: substantive and methodological considerations for identifying individual difference in response to stress	Galatzer-Levy IR, Bonanno GA, Bush DE, Ledoux JE.	Front Behav Neurosci. 2013 May 29;7:55. doi: 10.3389/fnbeh.2013.00055. eCollection 2013.	Galatzer-Levy IR	Front Behav Neurosci	2013	10.3389/fnbeh.2013.00055
23754973	Animal models of post-traumatic stress disorder: face validity	Goswami S, Rodríguez-Sierra O, Cascardi M, Paré D.	Front Neurosci. 2013 May 31;7:89. doi: 10.3389/fnins.2013.00089. eCollection 2013.	Goswami S	Front Neurosci	2013	10.3389/fnins.2013.00089
23750131	Prognostic and symptomatic aspects of rapid eye movement sleep in a mouse model of posttraumatic stress disorder	Polta SA, Fenzl T, Jakubcakova V, Kimura M, Yassouridis A, Wotjak CT.	Front Behav Neurosci. 2013 May 31;7:60. doi: 10.3389/fnbeh.2013.00060. eCollection 2013.	Polta SA	Front Behav Neurosci	2013	10.3389/fnbeh.2013.00060
23741416	Mild blast events alter anxiety, memory, and neural activity patterns in the anterior cingulate cortex	Xie K, Kuang H, Tsien JZ.	PLoS One. 2013 May 31;8(5):e64907. doi: 10.1371/journal.pone.0064907. Print 2013.	Xie K	PLoS One	2013	10.1371/journal.pone.0064907
23740899	Amygdala-dependent fear is regulated by Oprl1 in mice and humans with PTSD	Andero R, Brothers SP, Jovanovic T, Chen YT, Salah-Uddin H, Cameron M, Bannister TD, Almli L, Stevens JS, Bradley B, Binder EB, Wahlestedt C, Ressler KJ.	Sci Transl Med. 2013 Jun 5;5(188):188ra73. doi: 10.1126/scitranslmed.3005656.	Andero R	Sci Transl Med	2013	10.1126/scitranslmed.3005656
23714655	The Adult Respiratory Distress Syndrome Cognitive Outcomes Study: long-term neuropsychological function in survivors of acute lung injury	Carlson CG, Huang DT.	Crit Care. 2013 May 24;17(3):317. doi: 10.1186/cc12709.	Carlson CG	Crit Care	2013	10.1186/cc12709
23684979	Neural response to errors in combat-exposed returning veterans with and without post-traumatic stress disorder: a preliminary event-related potential study	Rabinak CA, Holman A, Angstadt M, Kennedy AE, Hajcak G, Phan KL.	Psychiatry Res. 2013 Jul 30;213(1):71-8. doi: 10.1016/j.pscychresns.2013.01.002. Epub 2013 May 17.	Rabinak CA	Psychiatry Res	2013	10.1016/j.pscychresns.2013.01.002
23681605	Increased noradrenaline levels in the rostral pons can be reversed by M1 antagonist in a rat model of post-traumatic stress disorder	Terzioğlu B, Kaleli M, Aydın B, Ketenci S, Cabadak H, Gören MZ.	Neurochem Res. 2013 Aug;38(8):1726-33. doi: 10.1007/s11064-013-1076-2. Epub 2013 May 17.	Terzioğlu B	Neurochem Res	2013	10.1007/s11064-013-1076-2
23680165	Intranasal infusion of melanocortin receptor four (MC4R) antagonist to rats ameliorates development of depression and anxiety related symptoms induced by single prolonged stress	Serova LI, Laukova M, Alaluf LG, Sabban EL.	Behav Brain Res. 2013 Aug 1;250:139-47. doi: 10.1016/j.bbr.2013.05.006. Epub 2013 May 13.	Serova LI	Behav Brain Res	2013	10.1016/j.bbr.2013.05.006
23673864	Hippocampal network connectivity and activation differentiates post-traumatic stress disorder from generalized anxiety disorder	Chen AC, Etkin A.	Neuropsychopharmacology. 2013 Sep;38(10):1889-98. doi: 10.1038/npp.2013.122. Epub 2013 May 15.	Chen AC	Neuropsychopharmacology	2013	10.1038/npp.2013.122
23672579	Neuropsychological functioning of combat veterans with posttraumatic stress disorder and mild traumatic brain injury	Soble JR, Spanierman LB, Fitzgerald Smith J.	J Clin Exp Neuropsychol. 2013;35(5):551-61. doi: 10.1080/13803395.2013.798398. Epub 2013 May 15.	Soble JR	J Clin Exp Neuropsychol	2013	10.1080/13803395.2013.798398
23671761	The role of major depression in neurocognitive functioning in patients with posttraumatic stress disorder	Nijdam MJ, Gersons BP, Olff M.	Eur J Psychotraumatol. 2013 May 2;4. doi: 10.3402/ejpt.v4i0.19979. Print 2013.	Nijdam MJ	Eur J Psychotraumatol	2013	10.3402/ejpt.v4i0.19979
23667516	Plasma concentrations of endocannabinoids and related primary fatty acid amides in patients with post-traumatic stress disorder	Hauer D, Schelling G, Gola H, Campolongo P, Morath J, Roozendaal B, Hamuni G, Karabatsiakis A, Atsak P, Vogeser M, Kolassa IT.	PLoS One. 2013 May 7;8(5):e62741. doi: 10.1371/journal.pone.0062741. Print 2013.	Hauer D	PLoS One	2013	10.1371/journal.pone.0062741
23651729	Associations between sedation, delirium and post-traumatic stress disorder and their impact on quality of life and memories following discharge from an intensive care unit	Svenningsen H.	Dan Med J. 2013 Apr;60(4):B4630.	Svenningsen H	Dan Med J	2013
23644911	The effect of intranasal oxytocin treatment on conditioned fear extinction and recall in a healthy human sample	Acheson D, Feifel D, de Wilde S, McKinney R, Lohr J, Risbrough V.	Psychopharmacology (Berl). 2013 Sep;229(1):199-208. doi: 10.1007/s00213-013-3099-4. Epub 2013 May 5.	Acheson D	Psychopharmacology (Berl)	2013	10.1007/s00213-013-3099-4
23624119	Repeated administration of AC-5216, a ligand for the 18 kDa translocator protein, improves behavioral deficits in a mouse model of post-traumatic stress disorder	Qiu ZK, Zhang LM, Zhao N, Chen HX, Zhang YZ, Liu YQ, Mi TY, Zhou WW, Li Y, Yang RF, Xu JP, Li YF.	Prog Neuropsychopharmacol Biol Psychiatry. 2013 Aug 1;45:40-6. doi: 10.1016/j.pnpbp.2013.04.010. Epub 2013 Apr 23.	Qiu ZK	Prog Neuropsychopharmacol Biol Psychiatry	2013	10.1016/j.pnpbp.2013.04.010
23594034	Cortisol effects on autobiographic memory retrieval in PTSD: an analysis of word valence and time until retrieval	Wingenfeld K, Driessen M, Schlosser N, Terfehr K, Carvalho Fernando S, Wolf OT.	Stress. 2013 Sep;16(5):581-6. doi: 10.3109/10253890.2013.796925. Epub 2013 May 23.	Wingenfeld K	Stress	2013	10.3109/10253890.2013.796925
23584669	Vorinostat ameliorates impaired fear extinction possibly via the hippocampal NMDA-CaMKII pathway in an animal model of posttraumatic stress disorder	Matsumoto Y, Morinobu S, Yamamoto S, Matsumoto T, Takei S, Fujita Y, Yamawaki S.	Psychopharmacology (Berl). 2013 Sep;229(1):51-62. doi: 10.1007/s00213-013-3078-9. Epub 2013 Apr 13.	Matsumoto Y	Psychopharmacology (Berl)	2013	10.1007/s00213-013-3078-9
23582269	The role of memory-related gene WWC1 (KIBRA) in lifetime posttraumatic stress disorder: evidence from two independent samples from African conflict regions	Wilker S, Kolassa S, Vogler C, Lingenfelder B, Elbert T, Papassotiropoulos A, de Quervain DJ, Kolassa IT.	Biol Psychiatry. 2013 Nov 1;74(9):664-71. doi: 10.1016/j.biopsych.2013.02.022. Epub 2013 Apr 10.	Wilker S	Biol Psychiatry	2013	10.1016/j.biopsych.2013.02.022
23580131	Trust is the basis for effective suicide risk screening and assessment in veterans	Ganzini L, Denneson LM, Press N, Bair MJ, Helmer DA, Poat J, Dobscha SK.	J Gen Intern Med. 2013 Sep;28(9):1215-21. doi: 10.1007/s11606-013-2412-6.	Ganzini L	J Gen Intern Med	2013	10.1007/s11606-013-2412-6
23574368	Veteran perceptions of virtual reality to assess and treat posttraumatic stress disorder	Kramer TL, Savary PE, Pyne JM, Kimbrell TA, Jegley SM.	Cyberpsychol Behav Soc Netw. 2013 Apr;16(4):293-301. doi: 10.1089/cyber.2013.1504.	Kramer TL	Cyberpsychol Behav Soc Netw	2013	10.1089/cyber.2013.1504
23553251	Do survivors of acute neurologic injury remember their stay in the neuroscience intensive care unit?	Hocker S, Anderson HL, McMahon KE, Wijdicks EF.	Neurocrit Care. 2013 Jun;18(3):313-7. doi: 10.1007/s12028-013-9833-2.	Hocker S	Neurocrit Care	2013	10.1007/s12028-013-9833-2
23542547	"Disorganized in time": impact of bottom-up and top-down negative emotion generation on memory formation among healthy and traumatized adolescents	Guillery-Girard B, Clochon P, Giffard B, Viard A, Egler PJ, Baleyte JM, Eustache F, Dayan J.	J Physiol Paris. 2013 Sep;107(4):247-54. doi: 10.1016/j.jphysparis.2013.03.004. Epub 2013 Mar 29.	Guillery-Girard B	J Physiol Paris	2013	10.1016/j.jphysparis.2013.03.004
23541513	Nature adventure rehabilitation for combat-related posttraumatic chronic stress disorder: a randomized control trial	Gelkopf M, Hasson-Ohayon I, Bikman M, Kravetz S.	Psychiatry Res. 2013 Oct 30;209(3):485-93. doi: 10.1016/j.psychres.2013.01.026. Epub 2013 Mar 28.	Gelkopf M	Psychiatry Res	2013	10.1016/j.psychres.2013.01.026
23540599	Effect of traumatic imagery on cerebrospinal fluid dopamine and serotonin metabolites in posttraumatic stress disorder	Geracioti TD Jr, Jefferson-Wilson L, Strawn JR, Baker DG, Dashevsky BA, Horn PS, Ekhator NN.	J Psychiatr Res. 2013 Jul;47(7):995-8. doi: 10.1016/j.jpsychires.2013.01.023. Epub 2013 Mar 27.	Geracioti TD Jr	J Psychiatr Res	2013	10.1016/j.jpsychires.2013.01.023
23522878	Egocentric virtual maze learning in adult survivors of childhood abuse with dissociative disorders: evidence from functional magnetic resonance imaging	Weniger G, Siemerkus J, Barke A, Lange C, Ruhleder M, Sachsse U, Schmidt-Samoa C, Dechent P, Irle E.	Psychiatry Res. 2013 May 30;212(2):116-24. doi: 10.1016/j.pscychresns.2012.11.004. Epub 2013 Mar 21.	Weniger G	Psychiatry Res	2013	10.1016/j.pscychresns.2012.11.004
23519404	Neuropsychological functions and visual contrast sensitivity in schizophrenia: the potential impact of comorbid posttraumatic stress disorder (PTSD)	Halász I, Levy-Gigi E, Kelemen O, Benedek G, Kéri S.	Front Psychol. 2013 Mar 20;4:136. doi: 10.3389/fpsyg.2013.00136. eCollection 2013.	Halász I	Front Psychol	2013	10.3389/fpsyg.2013.00136
23517445	Attentional interference by threat and post-traumatic stress disorder: the role of thought control strategies	Wisco BE, Pineles SL, Shipherd JC, Marx BP.	Cogn Emot. 2013;27(7):1314-25. doi: 10.1080/02699931.2013.775109. Epub 2013 Mar 21.	Wisco BE	Cogn Emot	2013	10.1080/02699931.2013.775109
23496805	Attentional bias for trauma-related words: exaggerated emotional Stroop effect in Afghanistan and Iraq war veterans with PTSD	Ashley V, Honzel N, Larsen J, Justus T, Swick D.	BMC Psychiatry. 2013 Mar 14;13:86. doi: 10.1186/1471-244X-13-86.	Ashley V	BMC Psychiatry	2013	10.1186/1471-244X-13-86
23474020	Systemic administrations of β-estradiol alleviate both conditioned and sensitized fear responses in an ovariectomized rat model of post-traumatic stress disorder	Mirshekar M, Abrari K, Goudarzi I, Rashidy-Pour A.	Neurobiol Learn Mem. 2013 May;102:12-9. doi: 10.1016/j.nlm.2013.02.003. Epub 2013 Mar 6.	Mirshekar M	Neurobiol Learn Mem	2013	10.1016/j.nlm.2013.02.003
23469076	Childhood trauma and PTSD symptoms increase the risk of cognitive impairment in a sample of former indentured child laborers in old age	Burri A, Maercker A, Krammer S, Simmen-Janevska K.	PLoS One. 2013;8(2):e57826. doi: 10.1371/journal.pone.0057826. Epub 2013 Feb 26.	Burri A	PLoS One	2013	10.1371/journal.pone.0057826
23456696	Perfusion deficits in patients with mild traumatic brain injury characterized by dynamic susceptibility contrast MRI	Liu W, Wang B, Wolfowitz R, Yeh PH, Nathan DE, Graner J, Tang H, Pan H, Harper J, Pham D, Oakes TR, French LM, Riedy G.	NMR Biomed. 2013 Jun;26(6):651-63. doi: 10.1002/nbm.2910. Epub 2013 Mar 4.	Liu W	NMR Biomed	2013	10.1002/nbm.2910
23445934	Cerebral basis of posttraumatic stress disorder following the Chernobyl disaster	Loganovsky KN, Zdanevich NA.	CNS Spectr. 2013 Apr;18(2):95-102. doi: 10.1017/S109285291200096X. Epub 2013 Feb 27.	Loganovsky KN	CNS Spectr	2013	10.1017/S109285291200096X
23438728	Non-Antidepressant Long-term Treatment in Post-Traumatic Stress Disorder (PTSD)	Kerbage H, Richa S.	Curr Clin Pharmacol. 2015;10(2):116-125. doi: 10.2174/157488471002150723122127.	Kerbage H	Curr Clin Pharmacol	2015	10.2174/157488471002150723122127
23433741	Cannabinoids and traumatic stress modulation of contextual fear extinction and GR expression in the amygdala-hippocampal-prefrontal circuit	Ganon-Elazar E, Akirav I.	Psychoneuroendocrinology. 2013 Sep;38(9):1675-87. doi: 10.1016/j.psyneuen.2013.01.014. Epub 2013 Feb 21.	Ganon-Elazar E	Psychoneuroendocrinology	2013	10.1016/j.psyneuen.2013.01.014
23412330	Impact of posttraumatic stress disorder and depression on neuropsychological functioning in electrical injury survivors	Grigorovich A, Gomez M, Leach L, Fish J.	J Burn Care Res. 2013 Nov-Dec;34(6):659-65. doi: 10.1097/BCR.0b013e31827e5062.	Grigorovich A	J Burn Care Res	2013	10.1097/BCR.0b013e31827e5062
23382811	MR diffusion tensor imaging detects rapid microstructural changes in amygdala and hippocampus following fear conditioning in mice	Ding AY, Li Q, Zhou IY, Ma SJ, Tong G, McAlonan GM, Wu EX.	PLoS One. 2013;8(1):e51704. doi: 10.1371/journal.pone.0051704. Epub 2013 Jan 30.	Ding AY	PLoS One	2013	10.1371/journal.pone.0051704
23370069	Effects of pain and prescription opioid use on outcomes in a collaborative care intervention for anxiety	Roy-Byrne P, Sullivan MD, Sherbourne CD, Golinelli D, Craske MG, Sullivan G, Stein MB.	Clin J Pain. 2013 Sep;29(9):800-6. doi: 10.1097/AJP.0b013e318278d475.	Roy-Byrne P	Clin J Pain	2013	10.1097/AJP.0b013e318278d475
23367843	[Therapeutic interaction to promote patients' recovery]	Nakamura K.	Seishin Shinkeigaku Zasshi. 2012;114(11):1316-22.	Nakamura K	Seishin Shinkeigaku Zasshi	2012
23364826	[Awareness - clinical relevance]	Pilge S, Schneider G.	Anasthesiol Intensivmed Notfallmed Schmerzther. 2013 Jan;48(1):48-55; quiz 56. doi: 10.1055/s-0032-1333079. Epub 2013 Jan 30.	Pilge S	Anasthesiol Intensivmed Notfallmed Schmerzther	2013	10.1055/s-0032-1333079
23349897	A naturally-occurring histone acetyltransferase inhibitor derived from Garcinia indica impairs newly acquired and reactivated fear memories	Maddox SA, Watts CS, Doyère V, Schafe GE.	PLoS One. 2013;8(1):e54463. doi: 10.1371/journal.pone.0054463. Epub 2013 Jan 21.	Maddox SA	PLoS One	2013	10.1371/journal.pone.0054463
23341282	Mild traumatic brain injury and posttraumatic stress disorder: investigation of visual attention in Operation Iraqi Freedom/Operation Enduring Freedom veterans	Barlow-Ogden K, Poynter W.	J Rehabil Res Dev. 2012;49(7):1101-14. doi: 10.1682/jrrd.2010.09.0188.	Barlow-Ogden K	J Rehabil Res Dev	2012	10.1682/jrrd.2010.09.0188
23334677	Assessing suitability for short-term cognitive-behavioral therapy in psychiatric outpatients with psychosis: a comparison with depressed and anxious outpatients	Myhr G, Russell JJ, Saint-Laurent M, Tagalakis V, Belisle D, Khodary F, Faridi K, Pinard G.	J Psychiatr Pract. 2013 Jan;19(1):29-41. doi: 10.1097/01.pra.0000426325.49396.4c.	Myhr G	J Psychiatr Pract	2013	10.1097/01.pra.0000426325.49396.4c
23332608	Anxiety treatment improves physical functioning with oblique scoring of the SF-12 short form health survey	Niles AN, Sherbourne CD, Roy-Byrne PP, Stein MB, Sullivan G, Bystritsky A, Craske MG.	Gen Hosp Psychiatry. 2013 May-Jun;35(3):291-6. doi: 10.1016/j.genhosppsych.2012.12.004. Epub 2013 Jan 16.	Niles AN	Gen Hosp Psychiatry	2013	10.1016/j.genhosppsych.2012.12.004
23331637	Relation between corticosterone and fear-related behavior in mice selectively bred for high or low alcohol preference	Chester JA, Kirchhoff AM, Barrenha GD.	Addict Biol. 2014 Jul;19(4):663-75. doi: 10.1111/adb.12034. Epub 2013 Jan 21.	Chester JA	Addict Biol	2014	10.1111/adb.12034
23318688	Differential effectiveness of tianeptine, clonidine and amitriptyline in blocking traumatic memory expression, anxiety and hypertension in an animal model of PTSD	Zoladz PR, Fleshner M, Diamond DM.	Prog Neuropsychopharmacol Biol Psychiatry. 2013 Jul 1;44:1-16. doi: 10.1016/j.pnpbp.2013.01.001. Epub 2013 Jan 12.	Zoladz PR	Prog Neuropsychopharmacol Biol Psychiatry	2013	10.1016/j.pnpbp.2013.01.001
23312562	The brain-derived neurotrophic factor Val66Met polymorphism predicts response to exposure therapy in posttraumatic stress disorder	Felmingham KL, Dobson-Stone C, Schofield PR, Quirk GJ, Bryant RA.	Biol Psychiatry. 2013 Jun 1;73(11):1059-63. doi: 10.1016/j.biopsych.2012.10.033. Epub 2013 Jan 8.	Felmingham KL	Biol Psychiatry	2013	10.1016/j.biopsych.2012.10.033
23312478	Associative memory impairment in acute stress disorder: characteristics and time course	Guez J, Cohen J, Naveh-Benjamin M, Shiber A, Yankovsky Y, Saar R, Shalev H.	Psychiatry Res. 2013 Oct 30;209(3):479-84. doi: 10.1016/j.psychres.2012.12.013. Epub 2013 Jan 9.	Guez J	Psychiatry Res	2013	10.1016/j.psychres.2012.12.013
23290323	Effects of co-occurring depression on treatment for anxiety disorders: analysis of outcomes from a large primary care effectiveness trial	Campbell-Sills L, Sherbourne CD, Roy-Byrne P, Craske MG, Sullivan G, Bystritsky A, Lang AJ, Chavira DA, Rose RD, Shaw Welch S, Stein MB.	J Clin Psychiatry. 2012 Dec;73(12):1509-16. doi: 10.4088/JCP.12m07955.	Campbell-Sills L	J Clin Psychiatry	2012	10.4088/JCP.12m07955
23279008	Altered locus coeruleus-norepinephrine function following single prolonged stress	George SA, Knox D, Curtis AL, Aldridge JW, Valentino RJ, Liberzon I.	Eur J Neurosci. 2013 Mar;37(6):901-9. doi: 10.1111/ejn.12095. Epub 2012 Dec 20.	George SA	Eur J Neurosci	2013	10.1111/ejn.12095
23257059	Enhancing behavioral health treatment and crisis management through mobile ecological momentary assessment and SMS messaging	Smith B, Harms WD, Burres S, Korda H, Rosen H, Davis J.	Health Informatics J. 2012 Dec;18(4):294-308. doi: 10.1177/1460458212445349.	Smith B	Health Informatics J	2012	10.1177/1460458212445349
23245785	Occupational performance needs of young veterans	Plach HL, Sells CH.	Am J Occup Ther. 2013 Jan-Feb;67(1):73-81. doi: 10.5014/ajot.2013.003871.	Plach HL	Am J Occup Ther	2013	10.5014/ajot.2013.003871
23231808	Acetazolamide impairs fear memory consolidation in rodents	Yang MT, Chien WL, Lu DH, Liou HC, Fu WM.	Neuropharmacology. 2013 Apr;67:412-8. doi: 10.1016/j.neuropharm.2012.11.031. Epub 2012 Dec 8.	Yang MT	Neuropharmacology	2013	10.1016/j.neuropharm.2012.11.031
23198722	The relationship between Hippocampal asymmetry and working memory processing in combat-related PTSD - a monozygotic twin study	Hall T, Galletly C, Clark CR, Veltmeyer M, Metzger LJ, Gilbertson MW, Orr SP, Pitman RK, McFarlane A.	Biol Mood Anxiety Disord. 2012 Dec 1;2:21. doi: 10.1186/2045-5380-2-21.	Hall T	Biol Mood Anxiety Disord	2012	10.1186/2045-5380-2-21
23194933	Incidence and prediction of post-traumatic stress disorder at 6 months after motor vehicle accidents in Japan	Nishi D, Noguchi H, Yonemoto N, Nakajima S, Kim Y, Matsuoka Y.	Psychosomatics. 2013 May-Jun;54(3):263-71. doi: 10.1016/j.psym.2012.07.010. Epub 2012 Nov 27.	Nishi D	Psychosomatics	2013	10.1016/j.psym.2012.07.010
23181382	Predictors of susceptibility and resilience in an animal model of posttraumatic stress disorder	Smith-Bell CA, Burhans LB, Schreurs BG.	Behav Neurosci. 2012 Dec;126(6):749-61. doi: 10.1037/a0030713.	Smith-Bell CA	Behav Neurosci	2012	10.1037/a0030713
23178193	Predator threat stress promotes long lasting anxiety-like behaviors and modulates synaptophysin and CB1 receptors expression in brain areas associated with PTSD symptoms	Campos AC, Ferreira FR, da Silva WA Jr, Guimarães FS.	Neurosci Lett. 2013 Jan 15;533:34-8. doi: 10.1016/j.neulet.2012.11.016. Epub 2012 Nov 21.	Campos AC	Neurosci Lett	2013	10.1016/j.neulet.2012.11.016
23176609	Schizophrenia patients with and without post-traumatic stress disorder (PTSD) have different mood symptom levels but same cognitive functioning	Peleikis DE, Varga M, Sundet K, Lorentzen S, Agartz I, Andreassen OA.	Acta Psychiatr Scand. 2013 Jun;127(6):455-63. doi: 10.1111/acps.12041. Epub 2012 Nov 26.	Peleikis DE	Acta Psychiatr Scand	2013	10.1111/acps.12041
23171911	Effects of cortisol on memory in women with borderline personality disorder: role of co-morbid post-traumatic stress disorder and major depression	Wingenfeld K, Driessen M, Terfehr K, Schlosser N, Fernando SC, Otte C, Beblo T, Spitzer C, Löwe B, Wolf OT.	Psychol Med. 2013 Mar;43(3):495-505. doi: 10.1017/S0033291712001961. Epub 2012 Sep 19.	Wingenfeld K	Psychol Med	2013	10.1017/S0033291712001961
23171530	The neural basis of flashback formation: the impact of viewing trauma	Bourne C, Mackay CE, Holmes EA.	Psychol Med. 2013 Jul;43(7):1521-32. doi: 10.1017/S0033291712002358. Epub 2012 Oct 18.	Bourne C	Psychol Med	2013	10.1017/S0033291712002358
23161356	Psychological impact of unexpected explicit recall of events occurring during surgery performed under sedation, regional anaesthesia, and general anaesthesia: data from the Anesthesia Awareness Registry	Kent CD, Mashour GA, Metzger NA, Posner KL, Domino KB.	Br J Anaesth. 2013 Mar;110(3):381-7. doi: 10.1093/bja/aes386. Epub 2012 Nov 15.	Kent CD	Br J Anaesth	2013	10.1093/bja/aes386
23159544	Morphine prevents the development of stress-enhanced fear learning	Szczytkowski-Thomson JL, Lebonville CL, Lysle DT.	Pharmacol Biochem Behav. 2013 Jan;103(3):672-7. doi: 10.1016/j.pbb.2012.10.013. Epub 2012 Nov 13.	Szczytkowski-Thomson JL	Pharmacol Biochem Behav	2013	10.1016/j.pbb.2012.10.013
23159319	D-cycloserine administered directly to infralimbic medial prefrontal cortex enhances extinction memory in sucrose-seeking animals	Peters J, De Vries TJ.	Neuroscience. 2013 Jan 29;230:24-30. doi: 10.1016/j.neuroscience.2012.11.004. Epub 2012 Nov 14.	Peters J	Neuroscience	2013	10.1016/j.neuroscience.2012.11.004
23152167	Facilitation of fear extinction by the 5-HT(1A) receptor agonist tandospirone: possible involvement of dopaminergic modulation	Saito Y, Matsumoto M, Yanagawa Y, Hiraide S, Inoue S, Kubo Y, Shimamura K, Togashi H.	Synapse. 2013 Apr;67(4):161-70. doi: 10.1002/syn.21621. Epub 2012 Dec 22.	Saito Y	Synapse	2013	10.1002/syn.21621
23148886	The BclI polymorphism of the glucocorticoid receptor gene is associated with emotional memory performance in healthy individuals	Ackermann S, Heck A, Rasch B, Papassotiropoulos A, de Quervain DJ.	Psychoneuroendocrinology. 2013 Jul;38(7):1203-7. doi: 10.1016/j.psyneuen.2012.10.009. Epub 2012 Nov 10.	Ackermann S	Psychoneuroendocrinology	2013	10.1016/j.psyneuen.2012.10.009
23148782	Heightened attentional capture by threat in veterans with PTSD	Olatunji BO, Armstrong T, McHugo M, Zald DH.	J Abnorm Psychol. 2013 May;122(2):397-405. doi: 10.1037/a0030440. Epub 2012 Nov 12.	Olatunji BO	J Abnorm Psychol	2013	10.1037/a0030440
23137802	Brain activation and heart rate during script-driven traumatic imagery in PTSD: preliminary findings	Barkay G, Freedman N, Lester H, Louzoun Y, Sapoznikov D, Luckenbaugh D, Shalev AY, Chisin RG, Bonne O.	Psychiatry Res. 2012 Nov 30;204(2-3):155-60. doi: 10.1016/j.pscychresns.2012.08.007. Epub 2012 Nov 6.	Barkay G	Psychiatry Res	2012	10.1016/j.pscychresns.2012.08.007
23126586	Stress increases voluntary alcohol intake, but does not alter established drinking habits in a rat model of posttraumatic stress disorder	Meyer EM, Long V, Fanselow MS, Spigelman I.	Alcohol Clin Exp Res. 2013 Apr;37(4):566-74. doi: 10.1111/acer.12012. Epub 2012 Nov 5.	Meyer EM	Alcohol Clin Exp Res	2013	10.1111/acer.12012
23115342	Neural dysregulation in posttraumatic stress disorder: evidence for disrupted equilibrium between salience and default mode brain networks	Sripada RK, King AP, Welsh RC, Garfinkel SN, Wang X, Sripada CS, Liberzon I.	Psychosom Med. 2012 Nov-Dec;74(9):904-11. doi: 10.1097/PSY.0b013e318273bf33. Epub 2012 Oct 31.	Sripada RK	Psychosom Med	2012	10.1097/PSY.0b013e318273bf33
23114820	Changes in intellect area in war veterans with developed PTSD	Pavlović S, Hasanović M, Prelić NK.	Psychiatr Danub. 2012 Oct;24 Suppl 3:S377-83.	Pavlović S	Psychiatr Danub	2012
23106761	Manualized therapy for PTSD: flexing the structure of cognitive processing therapy	Galovski TE, Blain LM, Mott JM, Elwood L, Houle T.	J Consult Clin Psychol. 2012 Dec;80(6):968-81. doi: 10.1037/a0030600. Epub 2012 Oct 29.	Galovski TE	J Consult Clin Psychol	2012	10.1037/a0030600
23093202	Biomarkers in an animal model for revealing neural, hematologic, and behavioral correlates of PTSD	Jia M, Meng F, Smerin SE, Xing G, Zhang L, Su DM, Benedek D, Ursano R, Su YA, Li H.	J Vis Exp. 2012 Oct 10;(68):3361. doi: 10.3791/3361.	Jia M	J Vis Exp	2012	10.3791/3361
23088091	[Perioperative disorders of mental functions]	Tonković D, Adam VN, Kovacević M, Bogović TZ, Drvar Z, Baronica R.	Acta Med Croatica. 2012 Mar;66(1):73-9.	Tonković D	Acta Med Croatica	2012
23087643	Cotinine: Beyond that Expected, More than a Biomarker of Tobacco Consumption	Moran VE.	Front Pharmacol. 2012 Oct 10;3:173. doi: 10.3389/fphar.2012.00173. eCollection 2012.	Moran VE	Front Pharmacol	2012	10.3389/fphar.2012.00173
23082795	Increased nociceptive sensitivity and nociceptin/orphanin FQ levels in a rat model of PTSD	Zhang Y, Gandhi PR, Standifer KM.	Mol Pain. 2012 Oct 20;8:76. doi: 10.1186/1744-8069-8-76.	Zhang Y	Mol Pain	2012	10.1186/1744-8069-8-76
23066111	The effects of radiotherapy on psychosocial and cognitive functioning in adults with a primary brain tumor: a prospective evaluation	Kangas M, Tate RL, Williams JR, Smee RI.	Neuro Oncol. 2012 Dec;14(12):1485-502. doi: 10.1093/neuonc/nos244. Epub 2012 Oct 11.	Kangas M	Neuro Oncol	2012	10.1093/neuonc/nos244
23050070	Sleep disturbances and PTSD: a perpetual circle?	van Liempt S.	Eur J Psychotraumatol. 2012;3. doi: 10.3402/ejpt.v3i0.19142. Epub 2012 Oct 3.	van Liempt S	Eur J Psychotraumatol	2012	10.3402/ejpt.v3i0.19142
23011267	Involvement of the ventral tegmental area in a rodent model of post-traumatic stress disorder	Corral-Frias NS, Lahood RP, Edelman-Vogelsang KE, French ED, Fellous JM.	Neuropsychopharmacology. 2013 Jan;38(2):350-63. doi: 10.1038/npp.2012.189. Epub 2012 Sep 26.	Corral-Frias NS	Neuropsychopharmacology	2013	10.1038/npp.2012.189
23006899	Modeling specific phobias and posttraumatic stress disorder in rodents: the challenge to convey both cognitive and emotional features	Berardi A, Trezza V, Campolongo C.	Rev Neurosci. 2012;23(5-6):645-57. doi: 10.1515/revneuro-2012-0054.	Berardi A	Rev Neurosci	2012	10.1515/revneuro-2012-0054
23002418	Investigating Cognitive Pathways to Psychopathology: Predicting Depression and Posttraumatic Stress Disorder From Early Responses After Assault	Kleim B, Ehlers A, Glucksman E.	Psychol Trauma. 2012 Sep;4(5):527-537. doi: 10.1037/a0027006. Epub 2012 Jan 23.	Kleim B	Psychol Trauma	2012	10.1037/a0027006
22959888	Effects of experimentally induced dissociation on attention and memory	Brewin CR, Ma BY, Colson J.	Conscious Cogn. 2013 Mar;22(1):315-23. doi: 10.1016/j.concog.2012.08.005. Epub 2012 Sep 7.	Brewin CR	Conscious Cogn	2013	10.1016/j.concog.2012.08.005
22950039	Mood symptoms contribute to working memory decrement in active-duty soldiers being treated for posttraumatic stress disorder	Dretsch MN, Thiel KJ, Athy JR, Irvin CR, Sirmon-Fjordbak B, Salvatore A.	Brain Behav. 2012 Jul;2(4):357-64. doi: 10.1002/brb3.53.	Dretsch MN	Brain Behav	2012	10.1002/brb3.53
22932729	Understanding the neurobiology of fear conditioning and emergence of posttraumatic stress disorder psychobiology: commentary on Blanchard et al	Boscarino JA, Figley CR.	J Nerv Ment Dis. 2012 Sep;200(9):740-4. doi: 10.1097/NMD.0b013e318266b5ea.	Boscarino JA	J Nerv Ment Dis	2012	10.1097/NMD.0b013e318266b5ea
22928800	Impact of a program encouraging the use of generic antipsychotics	Hermes ED, Sernyak M, Rosenheck R.	Am J Manag Care. 2012 Aug 1;18(8):e307-14.	Hermes ED	Am J Manag Care	2012
22927935	Lasting consequences of traumatic events on behavioral and skeletal parameters in a mouse model for post-traumatic stress disorder (PTSD)	Yu H, Watt H, Kesavan C, Johnson PJ, Wergedal JE, Mohan S.	PLoS One. 2012;7(8):e42684. doi: 10.1371/journal.pone.0042684. Epub 2012 Aug 22.	Yu H	PLoS One	2012	10.1371/journal.pone.0042684
22903909	Group music therapy for patients with persistent post-traumatic stress disorder--an exploratory randomized controlled trial with mixed methods evaluation	Carr C, d'Ardenne P, Sloboda A, Scott C, Wang D, Priebe S.	Psychol Psychother. 2012 Jun;85(2):179-202. doi: 10.1111/j.2044-8341.2011.02026.x. Epub 2011 Jun 20.	Carr C	Psychol Psychother	2012	10.1111/j.2044-8341.2011.02026.x
22903886	How do clients experience reliving as part of trauma-focused cognitive behavioural therapy for posttraumatic stress disorder?	Shearing V, Lee D, Clohessy S.	Psychol Psychother. 2011 Dec;84(4):458-75. doi: 10.1111/j.2044-8341.2010.02012.x. Epub 2011 May 18.	Shearing V	Psychol Psychother	2011	10.1111/j.2044-8341.2010.02012.x
22871915	Preclinical evaluation of reconsolidation blockade by clonidine as a potential novel treatment for posttraumatic stress disorder	Gamache K, Pitman RK, Nader K.	Neuropsychopharmacology. 2012 Dec;37(13):2789-96. doi: 10.1038/npp.2012.145. Epub 2012 Aug 8.	Gamache K	Neuropsychopharmacology	2012	10.1038/npp.2012.145
22863672	Glucocorticoid receptors and extinction retention deficits in the single prolonged stress model	Knox D, Nault T, Henderson C, Liberzon I.	Neuroscience. 2012 Oct 25;223:163-73. doi: 10.1016/j.neuroscience.2012.07.047. Epub 2012 Jul 31.	Knox D	Neuroscience	2012	10.1016/j.neuroscience.2012.07.047
22842072	Effects of chronic plus acute prolonged stress on measures of coping style, anxiety, and evoked HPA-axis reactivity	Roth MK, Bingham B, Shah A, Joshi A, Frazer A, Strong R, Morilak DA.	Neuropharmacology. 2012 Nov;63(6):1118-26. doi: 10.1016/j.neuropharm.2012.07.034. Epub 2012 Jul 25.	Roth MK	Neuropharmacology	2012	10.1016/j.neuropharm.2012.07.034
22835842	A longitudinal test of the bi-directional relations between avoidance coping and PTSD severity during and after PTSD treatment	Badour CL, Blonigen DM, Boden MT, Feldner MT, Bonn-Miller MO.	Behav Res Ther. 2012 Oct;50(10):610-6. doi: 10.1016/j.brat.2012.06.006. Epub 2012 Jul 14.	Badour CL	Behav Res Ther	2012	10.1016/j.brat.2012.06.006
22824590	Murine model of repeated exposures to conspecific trained aggressors simulates features of post-traumatic stress disorder	Hammamieh R, Chakraborty N, De Lima TC, Meyerhoff J, Gautam A, Muhie S, D'Arpa P, Lumley L, Carroll E, Jett M.	Behav Brain Res. 2012 Nov 1;235(1):55-66. doi: 10.1016/j.bbr.2012.07.022. Epub 2012 Jul 20.	Hammamieh R	Behav Brain Res	2012	10.1016/j.bbr.2012.07.022
22780833	Blast exposure induces post-traumatic stress disorder-related traits in a rat model of mild traumatic brain injury	Elder GA, Dorr NP, De Gasperi R, Gama Sosa MA, Shaughness MC, Maudlin-Jeronimo E, Hall AA, McCarron RM, Ahlers ST.	J Neurotrauma. 2012 Nov 1;29(16):2564-75. doi: 10.1089/neu.2012.2510. Epub 2012 Aug 27.	Elder GA	J Neurotrauma	2012	10.1089/neu.2012.2510
22776621	Sex comparison on long-lasting behavioral and physiological disturbances induced by single shock experience in rats	Viviani D, Haegler P, Strasser DS, Steiner MA.	Physiol Behav. 2012 Sep 10;107(2):243-51. doi: 10.1016/j.physbeh.2012.06.018. Epub 2012 Jul 6.	Viviani D	Physiol Behav	2012	10.1016/j.physbeh.2012.06.018
22766415	Early intervention may prevent the development of posttraumatic stress disorder: a randomized pilot civilian study with modified prolonged exposure	Rothbaum BO, Kearns MC, Price M, Malcoun E, Davis M, Ressler KJ, Lang D, Houry D.	Biol Psychiatry. 2012 Dec 1;72(11):957-63. doi: 10.1016/j.biopsych.2012.06.002. Epub 2012 Jul 4.	Rothbaum BO	Biol Psychiatry	2012	10.1016/j.biopsych.2012.06.002
22765837	On EMDR: eye movements during retrieval reduce subjective vividness and objective memory accessibility during future recall	van den Hout MA, Bartelski N, Engelhard IM.	Cogn Emot. 2013;27(1):177-83. doi: 10.1080/02699931.2012.691087. Epub 2012 Jul 6.	van den Hout MA	Cogn Emot	2013	10.1080/02699931.2012.691087
22736575	Mitigation of post-traumatic stress symptoms by Cannabis resin: a review of the clinical and neurobiological evidence	Passie T, Emrich HM, Karst M, Brandt SD, Halpern JH.	Drug Test Anal. 2012 Jul-Aug;4(7-8):649-59. doi: 10.1002/dta.1377. Epub 2012 Jun 26.	Passie T	Drug Test Anal	2012	10.1002/dta.1377
22713910	Post-exposure sleep deprivation facilitates correctly timed interactions between glucocorticoid and adrenergic systems, which attenuate traumatic stress responses	Cohen S, Kozlovsky N, Matar MA, Kaplan Z, Zohar J, Cohen H.	Neuropsychopharmacology. 2012 Oct;37(11):2388-404. doi: 10.1038/npp.2012.94. Epub 2012 Jun 20.	Cohen S	Neuropsychopharmacology	2012	10.1038/npp.2012.94
22701407	A rat model of post-traumatic stress disorder reproduces the hippocampal deficits seen in the human syndrome	Goswami S, Samuel S, Sierra OR, Cascardi M, Paré D.	Front Behav Neurosci. 2012 Jun 12;6:26. doi: 10.3389/fnbeh.2012.00026. eCollection 2012.	Goswami S	Front Behav Neurosci	2012	10.3389/fnbeh.2012.00026
22688672	Influence of acute psychological trauma on time estimation behaviour: a prospective pilot study	Kowalski JT, Kobs S, Zimmermann P, Petermann F, Thome J, Kropp P, Gerber WD, Niederberger U.	J Neural Transm (Vienna). 2012 Oct;119(10):1205-11. doi: 10.1007/s00702-012-0835-6. Epub 2012 Jun 12.	Kowalski JT	J Neural Transm (Vienna)	2012	10.1007/s00702-012-0835-6
22687547	Neuropsychological outcomes of U.S. Veterans with report of remote blast-related concussion and current psychopathology	Nelson NW, Hoelzle JB, Doane BM, McGuire KA, Ferrier-Auerbach AG, Charlesworth MJ, Lamberty GJ, Polusny MA, Arbisi PA, Sponheim SR.	J Int Neuropsychol Soc. 2012 Sep;18(5):845-55. doi: 10.1017/S1355617712000616. Epub 2012 Jun 12.	Nelson NW	J Int Neuropsychol Soc	2012	10.1017/S1355617712000616
22659580	The CRF₁ receptor antagonist SSR125543 attenuates long-term cognitive deficit induced by acute inescapable stress in mice, independently from the hypothalamic pituitary adrenal axis	Philbert J, Pichat P, Palme R, Belzung C, Griebel G.	Pharmacol Biochem Behav. 2012 Sep;102(3):415-22. doi: 10.1016/j.pbb.2012.05.013. Epub 2012 May 31.	Philbert J	Pharmacol Biochem Behav	2012	10.1016/j.pbb.2012.05.013
22659471	Re-exposure and environmental enrichment reveal NPY-Y1 as a possible target for post-traumatic stress disorder	Hendriksen H, Bink DI, Daniels EG, Pandit R, Piriou C, Slieker R, Westphal KG, Olivier B, Oosting RS.	Neuropharmacology. 2012 Sep;63(4):733-42. doi: 10.1016/j.neuropharm.2012.05.028. Epub 2012 May 29.	Hendriksen H	Neuropharmacology	2012	10.1016/j.neuropharm.2012.05.028
22659395	Generalization of contextual fear depends on associative rather than non-associative memory components	Sauerhöfer E, Pamplona FA, Bedenk B, Moll GH, Dawirs RR, von Hörsten S, Wotjak CT, Golub Y.	Behav Brain Res. 2012 Aug 1;233(2):483-93. doi: 10.1016/j.bbr.2012.05.016. Epub 2012 May 30.	Sauerhöfer E	Behav Brain Res	2012	10.1016/j.bbr.2012.05.016
22656682	Risk factor for intraoperative awareness	Nunes RR, Porto VC, Miranda VT, de Andrade NQ, Carneiro LM.	Rev Bras Anestesiol. 2012 May-Jun;62(3):365-74. doi: 10.1016/S0034-7094(12)70137-X.	Nunes RR	Rev Bras Anestesiol	2012	10.1016/S0034-7094(12)70137-X
22647964	Identification of transient altered consciousness induced by military-related blast exposure and its relation to postconcussion symptoms	Walker WC, McDonald SD, Ketchum JM, Nichols M, Cifu DX.	J Head Trauma Rehabil. 2013 Jan-Feb;28(1):68-76. doi: 10.1097/HTR.0b013e318255dfd0.	Walker WC	J Head Trauma Rehabil	2013	10.1097/HTR.0b013e318255dfd0
22595028	Impaired response inhibition in veterans with post-traumatic stress disorder and mild traumatic brain injury	Swick D, Honzel N, Larsen J, Ashley V, Justus T.	J Int Neuropsychol Soc. 2012 Sep;18(5):917-26. doi: 10.1017/S1355617712000458. Epub 2012 May 18.	Swick D	J Int Neuropsychol Soc	2012	10.1017/S1355617712000458
22586106	PKCα is genetically linked to memory capacity in healthy subjects and to risk for posttraumatic stress disorder in genocide survivors	de Quervain DJ, Kolassa IT, Ackermann S, Aerni A, Boesiger P, Demougin P, Elbert T, Ertl V, Gschwind L, Hadziselimovic N, Hanser E, Heck A, Hieber P, Huynh KD, Klarhöfer M, Luechinger R, Rasch B, Scheffler K, Spalek K, Stippich C, Vogler C, Vukojevic V, Stetak A, Papassotiropoulos A.	Proc Natl Acad Sci U S A. 2012 May 29;109(22):8746-51. doi: 10.1073/pnas.1200857109. Epub 2012 May 14.	de Quervain DJ	Proc Natl Acad Sci U S A	2012	10.1073/pnas.1200857109
22583520	Online self-administered training for post-traumatic stress disorder treatment providers: design and methods for a randomized, prospective intervention study	Ruzek JI, Rosen RC, Marceau L, Larson MJ, Garvert DW, Smith L, Stoddard A.	Implement Sci. 2012 May 14;7:43. doi: 10.1186/1748-5908-7-43.	Ruzek JI	Implement Sci	2012	10.1186/1748-5908-7-43
22542534	Overgeneral autobiographical memory recollection in Iranian combat veterans with posttraumatic stress disorder	Moradi AR, Abdi A, Fathi-Ashtiani A, Dalgleish T, Jobson L.	Behav Res Ther. 2012 Jun;50(6):435-41. doi: 10.1016/j.brat.2012.03.009. Epub 2012 Apr 4.	Moradi AR	Behav Res Ther	2012	10.1016/j.brat.2012.03.009
22535469	Measuring use of evidence based psychotherapy for posttraumatic stress disorder	Shiner B, D'Avolio LW, Nguyen TM, Zayed MH, Young-Xu Y, Desai RA, Schnurr PP, Fiore LD, Watts BV.	Adm Policy Ment Health. 2013 Jul;40(4):311-8. doi: 10.1007/s10488-012-0421-0.	Shiner B	Adm Policy Ment Health	2013	10.1007/s10488-012-0421-0
22522023	The change in muscarinic receptor subtypes in different brain regions of rats treated with fluoxetine or propranolol in a model of post-traumatic stress disorder	Aykaç A, Aydın B, Cabadak H, Gören MZ.	Behav Brain Res. 2012 Jun 15;232(1):124-9. doi: 10.1016/j.bbr.2012.04.002. Epub 2012 Apr 11.	Aykaç A	Behav Brain Res	2012	10.1016/j.bbr.2012.04.002
22516520	Temporal changes in c-Fos activation patterns induced by conditioned fear	Tulogdi A, Sörös P, Tóth M, Nagy R, Biró L, Aliczki M, Klausz B, Mikics E, Haller J.	Brain Res Bull. 2012 Jul 1;88(4):359-70. doi: 10.1016/j.brainresbull.2012.04.001. Epub 2012 Apr 9.	Tulogdi A	Brain Res Bull	2012	10.1016/j.brainresbull.2012.04.001
22492988	The adult respiratory distress syndrome cognitive outcomes study: long-term neuropsychological function in survivors of acute lung injury	Mikkelsen ME, Christie JD, Lanken PN, Biester RC, Thompson BT, Bellamy SL, Localio AR, Demissie E, Hopkins RO, Angus DC.	Am J Respir Crit Care Med. 2012 Jun 15;185(12):1307-15. doi: 10.1164/rccm.201111-2025OC. Epub 2012 Apr 6.	Mikkelsen ME	Am J Respir Crit Care Med	2012	10.1164/rccm.201111-2025OC
22492735	German battle casualties: the treatment of functional somatic disorders during World War I	Linden SC, Jones E.	J Hist Med Allied Sci. 2013 Oct;68(4):627-58. doi: 10.1093/jhmas/jrs024. Epub 2012 Apr 5.	Linden SC	J Hist Med Allied Sci	2013	10.1093/jhmas/jrs024
22468823	Predictors of postconcussive symptoms 3 months after mild traumatic brain injury	Ponsford J, Cameron P, Fitzgerald M, Grant M, Mikocka-Walus A, Schönberger M.	Neuropsychology. 2012 May;26(3):304-13. doi: 10.1037/a0027888. Epub 2012 Apr 2.	Ponsford J	Neuropsychology	2012	10.1037/a0027888
22465354	Effects of the protein synthesis inhibitor cycloheximide on anxiety-like extinction behavior in an animal model of post-traumatic stress	Sandusky LA, Flint RW Jr, McNay EC.	Behav Brain Res. 2012 May 16;231(1):208-12. doi: 10.1016/j.bbr.2012.03.019. Epub 2012 Mar 23.	Sandusky LA	Behav Brain Res	2012	10.1016/j.bbr.2012.03.019
22440458	Tones inferior to eye movements in the EMDR treatment of PTSD	van den Hout MA, Rijkeboer MM, Engelhard IM, Klugkist I, Hornsveld H, Toffolo MJ, Cath DC.	Behav Res Ther. 2012 May;50(5):275-9. doi: 10.1016/j.brat.2012.02.001. Epub 2012 Feb 19.	van den Hout MA	Behav Res Ther	2012	10.1016/j.brat.2012.02.001
22426496	Conditioned fear stress combined with single-prolonged stress: a new PTSD mouse model	Wang H, Zuo D, He B, Qiao F, Zhao M, Wu Y.	Neurosci Res. 2012 Jun;73(2):142-52. doi: 10.1016/j.neures.2012.03.003. Epub 2012 Mar 16.	Wang H	Neurosci Res	2012	10.1016/j.neures.2012.03.003
22421563	Psychosocial animal model of PTSD produces a long-lasting traumatic memory, an increase in general anxiety and PTSD-like glucocorticoid abnormalities	Zoladz PR, Fleshner M, Diamond DM.	Psychoneuroendocrinology. 2012 Sep;37(9):1531-45. doi: 10.1016/j.psyneuen.2012.02.007. Epub 2012 Mar 13.	Zoladz PR	Psychoneuroendocrinology	2012	10.1016/j.psyneuen.2012.02.007
22414631	Fibromyalgia, mood disorders, and intense creative energy: A1AT polymorphisms are not always silent	Schmechel DE, Edwards CL.	Neurotoxicology. 2012 Dec;33(6):1454-1472. doi: 10.1016/j.neuro.2012.03.001. Epub 2012 Mar 10.	Schmechel DE	Neurotoxicology	2012	10.1016/j.neuro.2012.03.001
22404963	Implementation of the CALM intervention for anxiety disorders: a qualitative study	Curran GM, Sullivan G, Mendel P, Craske MG, Sherbourne CD, Stein MB, McDaniel A, Roy-Byrne P.	Implement Sci. 2012 Mar 9;7:1-11. doi: 10.1186/1748-5908-7-14.	Curran GM	Implement Sci	2012	10.1186/1748-5908-7-14
22397911	Behavioral inhibition and PTSD symptoms in veterans	Myers CE, Vanmeenen KM, Servatius RJ.	Psychiatry Res. 2012 Apr 30;196(2-3):271-6. doi: 10.1016/j.psychres.2011.11.015. Epub 2012 Mar 5.	Myers CE	Psychiatry Res	2012	10.1016/j.psychres.2011.11.015
22397512	The effects of mortality reminders on posttraumatic growth and finding benefits among patients with life-threatening illness and their caregivers	Luszczynska A, Durawa AB, Dudzinska M, Kwiatkowska M, Knysz B, Knoll N.	Psychol Health. 2012;27(10):1227-43. doi: 10.1080/08870446.2012.665055. Epub 2012 Mar 7.	Luszczynska A	Psychol Health	2012	10.1080/08870446.2012.665055
22381192	Dissociation and social cognition in schizophrenia spectrum disorder	Renard SB, Pijnenborg M, Lysaker PH.	Schizophr Res. 2012 May;137(1-3):219-23. doi: 10.1016/j.schres.2012.02.001. Epub 2012 Feb 29.	Renard SB	Schizophr Res	2012	10.1016/j.schres.2012.02.001
22353635	Behavioural therapy based on distraction alleviates impaired fear extinction in male serotonin transporter knockout rats	Nonkes LJ, de Pooter M, Homberg JR.	J Psychiatry Neurosci. 2012 Jul;37(4):224-30. doi: 10.1503/jpn.110116.	Nonkes LJ	J Psychiatry Neurosci	2012	10.1503/jpn.110116
22338360	Are effort measures sensitive to cognitive impairment?	Willis PF, Farrer TJ, Bigler ED.	Mil Med. 2011 Dec;176(12):1426-31. doi: 10.7205/milmed-d-11-00168.	Willis PF	Mil Med	2011	10.7205/milmed-d-11-00168
22336639	The effects of child abuse and neglect on cognitive functioning in adulthood	Gould F, Clarke J, Heim C, Harvey PD, Majer M, Nemeroff CB.	J Psychiatr Res. 2012 Apr;46(4):500-6. doi: 10.1016/j.jpsychires.2012.01.005. Epub 2012 Feb 14.	Gould F	J Psychiatr Res	2012	10.1016/j.jpsychires.2012.01.005
22278745	Recollection of negative information in posttraumatic stress disorder	Tapia G, Clarys D, Bugaiska A, El-Hage W.	J Trauma Stress. 2012 Feb;25(1):120-3. doi: 10.1002/jts.21659. Epub 2012 Jan 25.	Tapia G	J Trauma Stress	2012	10.1002/jts.21659
22251449	P50 suppression in human discrimination fear conditioning paradigm using danger and safety signals	Kurayama T, Matsuzawa D, Komiya Z, Nakazawa K, Yoshida S, Shimizu E.	Int J Psychophysiol. 2012 Apr;84(1):26-32. doi: 10.1016/j.ijpsycho.2012.01.004. Epub 2012 Jan 15.	Kurayama T	Int J Psychophysiol	2012	10.1016/j.ijpsycho.2012.01.004
22240323	Single prolonged stress disrupts retention of extinguished fear in rats	Knox D, George SA, Fitzpatrick CJ, Rabinak CA, Maren S, Liberzon I.	Learn Mem. 2012 Jan 12;19(2):43-9. doi: 10.1101/lm.024356.111. Print 2012 Feb.	Knox D	Learn Mem	2012	10.1101/lm.024356.111
22237917	Genome-wide association for fear conditioning in an advanced intercross mouse line	Parker CC, Sokoloff G, Cheng R, Palmer AA.	Behav Genet. 2012 May;42(3):437-48. doi: 10.1007/s10519-011-9524-8. Epub 2012 Jan 12.	Parker CC	Behav Genet	2012	10.1007/s10519-011-9524-8
22213461	Pattern of cognitive impairment in older veterans with posttraumatic stress disorder evaluated at a memory disorders clinic	Scott Mackin R, Lesselyong JA, Yaffe K.	Int J Geriatr Psychiatry. 2012 Jun;27(6):637-42. doi: 10.1002/gps.2763. Epub 2011 Dec 23.	Scott Mackin R	Int J Geriatr Psychiatry	2012	10.1002/gps.2763
22200095	Overgeneralized autobiographical memory and future thinking in combat veterans with posttraumatic stress disorder	Brown AD, Root JC, Romano TA, Chang LJ, Bryant RA, Hirst W.	J Behav Ther Exp Psychiatry. 2013 Mar;44(1):129-34. doi: 10.1016/j.jbtep.2011.11.004. Epub 2011 Dec 7.	Brown AD	J Behav Ther Exp Psychiatry	2013	10.1016/j.jbtep.2011.11.004
22197003	Cortisol has enhancing, rather than impairing effects on memory retrieval in PTSD	Wingenfeld K, Driessen M, Terfehr K, Schlosser N, Fernando SC, Otte C, Beblo T, Spitzer C, Löwe B, Wolf OT.	Psychoneuroendocrinology. 2012 Jul;37(7):1048-56. doi: 10.1016/j.psyneuen.2011.12.002. Epub 2011 Dec 22.	Wingenfeld K	Psychoneuroendocrinology	2012	10.1016/j.psyneuen.2011.12.002
22193972	Modeling the effects of obstructive sleep apnea and hypertension in Vietnam veterans with PTSD	Kinoshita LM, Yesavage JA, Noda A, Jo B, Hernandez B, Taylor J, Zeitzer JM, Friedman L, Fairchild JK, Cheng J, Kuschner W, O'Hara R, Holty JE, Scanlon BK.	Sleep Breath. 2012 Dec;16(4):1201-9. doi: 10.1007/s11325-011-0632-8. Epub 2011 Dec 23.	Kinoshita LM	Sleep Breath	2012	10.1007/s11325-011-0632-8
22176467	Stress-enhanced fear learning in rats is resistant to the effects of immediate massed extinction	Long VA, Fanselow MS.	Stress. 2012 Nov;15(6):627-36. doi: 10.3109/10253890.2011.650251. Epub 2012 Jan 24.	Long VA	Stress	2012	10.3109/10253890.2011.650251
22169439	Concussive brain injury enhances fear learning and excitatory processes in the amygdala	Reger ML, Poulos AM, Buen F, Giza CC, Hovda DA, Fanselow MS.	Biol Psychiatry. 2012 Feb 15;71(4):335-43. doi: 10.1016/j.biopsych.2011.11.007. Epub 2011 Dec 9.	Reger ML	Biol Psychiatry	2012	10.1016/j.biopsych.2011.11.007
22156722	Increased anterior cingulate cortex and hippocampus activation in Complex PTSD during encoding of negative words	Thomaes K, Dorrepaal E, Draijer N, de Ruiter MB, Elzinga BM, Sjoerds Z, van Balkom AJ, Smit JH, Veltman DJ.	Soc Cogn Affect Neurosci. 2013 Feb;8(2):190-200. doi: 10.1093/scan/nsr084. Epub 2011 Dec 7.	Thomaes K	Soc Cogn Affect Neurosci	2013	10.1093/scan/nsr084
22154900	Trauma at the hands of another: longitudinal study of differences in the posttraumatic stress disorder symptom profile following interpersonal compared with noninterpersonal trauma	Forbes D, Fletcher S, Parslow R, Phelps A, O'Donnell M, Bryant RA, McFarlane A, Silove D, Creamer M.	J Clin Psychiatry. 2012 Mar;73(3):372-6. doi: 10.4088/JCP.10m06640. Epub 2011 Nov 1.	Forbes D	J Clin Psychiatry	2012	10.4088/JCP.10m06640
22149443	Comparison of subjective cognitive complaints with neuropsychological tests in individuals with mild vs more severe traumatic brain injuries	Jamora CW, Young A, Ruff RM.	Brain Inj. 2012;26(1):36-47. doi: 10.3109/02699052.2011.635352.	Jamora CW	Brain Inj	2012	10.3109/02699052.2011.635352
22149328	The factor structure of the Autobiographical Memory Test in recent trauma survivors	Griffith JW, Kleim B, Sumner JA, Ehlers A.	Psychol Assess. 2012 Sep;24(3):640-6. doi: 10.1037/a0026510. Epub 2011 Dec 12.	Griffith JW	Psychol Assess	2012	10.1037/a0026510
22147449	Treatment of complex PTSD: results of the ISTSS expert clinician survey on best practices	Cloitre M, Courtois CA, Charuvastra A, Carapezza R, Stolbach BC, Green BL.	J Trauma Stress. 2011 Dec;24(6):615-27. doi: 10.1002/jts.20697. Epub 2011 Dec 6.	Cloitre M	J Trauma Stress	2011	10.1002/jts.20697
22137886	Cotinine enhances the extinction of contextual fear memory and reduces anxiety after fear conditioning	Zeitlin R, Patel S, Solomon R, Tran J, Weeber EJ, Echeverria V.	Behav Brain Res. 2012 Mar 17;228(2):284-93. doi: 10.1016/j.bbr.2011.11.023. Epub 2011 Nov 28.	Zeitlin R	Behav Brain Res	2012	10.1016/j.bbr.2011.11.023
22134452	The influence of posttraumatic stress disorder numbing and hyperarousal symptom clusters in the prediction of physical health status in veterans with chronic tobacco dependence and posttraumatic stress disorder	Harder LH, Chen S, Baker DG, Chow B, McFall M, Saxon A, Smith MW.	J Nerv Ment Dis. 2011 Dec;199(12):940-5. doi: 10.1097/NMD.0b013e3182392bfb.	Harder LH	J Nerv Ment Dis	2011	10.1097/NMD.0b013e3182392bfb
24073082	A computerized, tailored intervention to address behaviors associated with PTSD in veterans: rationale and design of STR(2)IVE	Jordan PJ, Evers KE, Burke KY, King LA, Nigg CR.	Transl Behav Med. 2011 Dec;1(4):595-603. doi: 10.1007/s13142-011-0088-1.	Jordan PJ	Transl Behav Med	2011	10.1007/s13142-011-0088-1
22108759	Long-lasting effects of maternal separation on an animal model of post-traumatic stress disorder: effects on memory and hippocampal oxidative stress	Diehl LA, Alvares LO, Noschang C, Engelke D, Andreazza AC, Gonçalves CA, Quillfeldt JA, Dalmaz C.	Neurochem Res. 2012 Apr;37(4):700-7. doi: 10.1007/s11064-011-0660-6. Epub 2011 Nov 23.	Diehl LA	Neurochem Res	2012	10.1007/s11064-011-0660-6
22082106	The diffusion of telehealth in rural American Indian communities: a retrospective survey of key stakeholders	Brooks E, Manson SM, Bair B, Dailey N, Shore JH.	Telemed J E Health. 2012 Jan-Feb;18(1):60-6. doi: 10.1089/tmj.2011.0076. Epub 2011 Nov 14.	Brooks E	Telemed J E Health	2012	10.1089/tmj.2011.0076
22059938	Impact of emotional approach coping and hope on PTSD and depression symptoms in a trauma exposed sample of Veterans receiving outpatient VA mental health care services	Hassija CM, Luterek JA, Naragon-Gainey K, Moore SA, Simpson T.	Anxiety Stress Coping. 2012;25(5):559-73. doi: 10.1080/10615806.2011.621948. Epub 2011 Nov 7.	Hassija CM	Anxiety Stress Coping	2012	10.1080/10615806.2011.621948
22016764	Breast cancer affects both the hippocampus volume and the episodic autobiographical memory retrieval	Bergouignan L, Lefranc JP, Chupin M, Morel N, Spano JP, Fossati P.	PLoS One. 2011;6(10):e25349. doi: 10.1371/journal.pone.0025349. Epub 2011 Oct 10.	Bergouignan L	PLoS One	2011	10.1371/journal.pone.0025349
22011378	Memory control in post-traumatic stress disorder: evidence from item method directed forgetting in civil war victims in Northern Uganda	Zwissler B, Hauswald A, Koessler S, Ertl V, Pfeiffer A, Wöhrmann C, Winkler N, Kissler J.	Psychol Med. 2012 Jun;42(6):1283-91. doi: 10.1017/S0033291711002273. Epub 2011 Oct 20.	Zwissler B	Psychol Med	2012	10.1017/S0033291711002273
22001285	The medial prefrontal cortex is both necessary and sufficient for the acquisition of conditioned defeat	Markham CM, Luckett CA, Huhman KL.	Neuropharmacology. 2012 Feb;62(2):933-9. doi: 10.1016/j.neuropharm.2011.09.026. Epub 2011 Oct 8.	Markham CM	Neuropharmacology	2012	10.1016/j.neuropharm.2011.09.026
21988078	Combat veterans' symptoms of PTSD and partners' distress: the role of partners' perceptions of veterans' deployment experiences	Renshaw KD, Campbell SB.	J Fam Psychol. 2011 Dec;25(6):953-62. doi: 10.1037/a0025871. Epub 2011 Oct 10.	Renshaw KD	J Fam Psychol	2011	10.1037/a0025871
21976046	The neuropeptide Y (NPY)-ergic system is associated with behavioral resilience to stress exposure in an animal model of post-traumatic stress disorder	Cohen H, Liu T, Kozlovsky N, Kaplan Z, Zohar J, Mathé AA.	Neuropsychopharmacology. 2012 Jan;37(2):350-63. doi: 10.1038/npp.2011.230. Epub 2011 Oct 5.	Cohen H	Neuropsychopharmacology	2012	10.1038/npp.2011.230
21971366	A comparison of activation patterns of cells in selected prefrontal cortical and amygdala areas of rats which are more or less anxious in response to predator exposure or submersion stress	Adamec R, Toth M, Haller J, Halasz J, Blundell J.	Physiol Behav. 2012 Feb 1;105(3):628-38. doi: 10.1016/j.physbeh.2011.09.016. Epub 2011 Sep 24.	Adamec R	Physiol Behav	2012	10.1016/j.physbeh.2011.09.016
21971161	Working memory processing of traumatic material in women with posttraumatic stress disorder	Landré L, Destrieux C, Andersson F, Barantin L, Quidé Y, Tapia G, Jaafari N, Clarys D, Gaillard P, Isingrini M, El-Hage W.	J Psychiatry Neurosci. 2012 Feb;37(2):87-94. doi: 10.1503/jpn.100167.	Landré L	J Psychiatry Neurosci	2012	10.1503/jpn.100167
21969463	Importance of anonymity to encourage honest reporting in mental health screening after combat deployment	Warner CH, Appenzeller GN, Grieger T, Belenkiy S, Breitbach J, Parker J, Warner CM, Hoge C.	Arch Gen Psychiatry. 2011 Oct;68(10):1065-71. doi: 10.1001/archgenpsychiatry.2011.112.	Warner CH	Arch Gen Psychiatry	2011	10.1001/archgenpsychiatry.2011.112
21925525	Stress-induced enhancement of fear conditioning and sensitization facilitates extinction-resistant and habituation-resistant fear behaviors in a novel animal model of posttraumatic stress disorder	Corley MJ, Caruso MJ, Takahashi LK.	Physiol Behav. 2012 Jan 18;105(2):408-16. doi: 10.1016/j.physbeh.2011.08.037. Epub 2011 Sep 8.	Corley MJ	Physiol Behav	2012	10.1016/j.physbeh.2011.08.037
21924297	Early fear as a predictor of avoidance in a rat model of post-traumatic stress disorder	Chen X, Li Y, Li S, Kirouac GJ.	Behav Brain Res. 2012 Jan 1;226(1):112-7. doi: 10.1016/j.bbr.2011.09.004. Epub 2011 Sep 8.	Chen X	Behav Brain Res	2012	10.1016/j.bbr.2011.09.004
21918506	Cannabinoids prevent the development of behavioral and endocrine alterations in a rat model of intense stress	Ganon-Elazar E, Akirav I.	Neuropsychopharmacology. 2012 Jan;37(2):456-66. doi: 10.1038/npp.2011.204. Epub 2011 Sep 14.	Ganon-Elazar E	Neuropsychopharmacology	2012	10.1038/npp.2011.204
21898707	Tools for translational neuroscience: PTSD is associated with heightened fear responses using acoustic startle but not skin conductance measures	Glover EM, Phifer JE, Crain DF, Norrholm SD, Davis M, Bradley B, Ressler KJ, Jovanovic T.	Depress Anxiety. 2011 Dec 21;28(12):1058-66. doi: 10.1002/da.20880. Epub 2011 Sep 2.	Glover EM	Depress Anxiety	2011	10.1002/da.20880
21898603	A resilience-oriented treatment for posttraumatic stress disorder: results of a preliminary randomized clinical trial	Kent M, Davis MC, Stark SL, Stewart LA.	J Trauma Stress. 2011 Oct;24(5):591-5. doi: 10.1002/jts.20685. Epub 2011 Sep 2.	Kent M	J Trauma Stress	2011	10.1002/jts.20685
21853350	[Treatment manual for psychotherapy of acute and posttraumatic stress disorders after multiple ICD shocks]	Jordan J, Titscher G, Kirsch H.	Herzschrittmacherther Elektrophysiol. 2011 Sep;22(3):189-201. doi: 10.1007/s00399-011-0148-8.	Jordan J	Herzschrittmacherther Elektrophysiol	2011	10.1007/s00399-011-0148-8
21847376	Analysis of kinase gene expression in the frontal cortex of suicide victims: implications of fear and stress	Choi K, Le T, Xing G, Johnson LR, Ursano RJ.	Front Behav Neurosci. 2011 Jul 28;5:46. doi: 10.3389/fnbeh.2011.00046. eCollection 2011.	Choi K	Front Behav Neurosci	2011	10.3389/fnbeh.2011.00046
21843541	Fos expression following regimens of predator stress versus footshock that differentially affect prepulse inhibition in rats	Baisley SK, Cloninger CL, Bakshi VP.	Physiol Behav. 2011 Oct 24;104(5):796-803. doi: 10.1016/j.physbeh.2011.08.001. Epub 2011 Aug 6.	Baisley SK	Physiol Behav	2011	10.1016/j.physbeh.2011.08.001
21808731	Efficacy of chronic antidepressant treatments in a new model of extreme anxiety in rats	Javelot H, Weiner L, Terramorsi R, Rougeot C, Lalonde R, Messaoudi M.	Depress Res Treat. 2011;2011:531435. doi: 10.1155/2011/531435. Epub 2011 Jul 26.	Javelot H	Depress Res Treat	2011	10.1155/2011/531435
21803372	Incubation of conditioning-specific reflex modification: implications for Post Traumatic Stress Disorder	Schreurs BG, Smith-Bell CA, Burhans LB.	J Psychiatr Res. 2011 Nov;45(11):1535-41. doi: 10.1016/j.jpsychires.2011.07.003. Epub 2011 Jul 30.	Schreurs BG	J Psychiatr Res	2011	10.1016/j.jpsychires.2011.07.003
21790343	Behaviorally inhibited temperament is associated with severity of post-traumatic stress disorder symptoms and faster eyeblink conditioning in veterans	Myers CE, Vanmeenen KM, McAuley JD, Beck KD, Pang KC, Servatius RJ.	Stress. 2012 Jan;15(1):31-44. doi: 10.3109/10253890.2011.578184. Epub 2011 Jul 26.	Myers CE	Stress	2012	10.3109/10253890.2011.578184
21782833	Pavlovian fear memory circuits and phenotype models of PTSD	Johnson LR, McGuire J, Lazarus R, Palmer AA.	Neuropharmacology. 2012 Feb;62(2):638-46. doi: 10.1016/j.neuropharm.2011.07.004. Epub 2011 Jul 19.	Johnson LR	Neuropharmacology	2012	10.1016/j.neuropharm.2011.07.004
21764847	Extinction after retrieval: effects on the associative and nonassociative components of remote contextual fear memory	Costanzi M, Cannas S, Saraulli D, Rossi-Arnaud C, Cestari V.	Learn Mem. 2011 Jul 15;18(8):508-18. doi: 10.1101/lm.2175811. Print 2011.	Costanzi M	Learn Mem	2011	10.1101/lm.2175811
21739522	A specific deficit in spatial memory acquisition in post-traumatic stress disorder and the role of sleep in its consolidation	Tempesta D, Mazza M, Iaria G, De Gennaro L, Ferrara M.	Hippocampus. 2012 May;22(5):1154-63. doi: 10.1002/hipo.20961. Epub 2011 Jul 7.	Tempesta D	Hippocampus	2012	10.1002/hipo.20961
21736515	Voluntary exercise does not ameliorate context memory and hyperarousal in a mouse model for post-traumatic stress disorder (PTSD)	Cacciaglia R, Krause-Utz A, Vogt MA, Schmahl C, Flor H, Gass P.	World J Biol Psychiatry. 2013 Jul;14(5):403-9. doi: 10.3109/15622975.2011.583270. Epub 2011 Jul 8.	Cacciaglia R	World J Biol Psychiatry	2013	10.3109/15622975.2011.583270
21724666	Exaggerated activation of dorsal anterior cingulate cortex during cognitive interference: a monozygotic twin study of posttraumatic stress disorder	Shin LM, Bush G, Milad MR, Lasko NB, Brohawn KH, Hughes KC, Macklin ML, Gold AL, Karpf RD, Orr SP, Rauch SL, Pitman RK.	Am J Psychiatry. 2011 Sep;168(9):979-85. doi: 10.1176/appi.ajp.2011.09121812. Epub 2011 Jul 1.	Shin LM	Am J Psychiatry	2011	10.1176/appi.ajp.2011.09121812
21715297	Is heart rate variability related to memory performance in middle-aged men?	Shah AJ, Su S, Veledar E, Bremner JD, Goldstein FC, Lampert R, Goldberg J, Vaccarino V.	Psychosom Med. 2011 Jul-Aug;73(6):475-82. doi: 10.1097/PSY.0b013e3182227d6a. Epub 2011 Jun 28.	Shah AJ	Psychosom Med	2011	10.1097/PSY.0b013e3182227d6a
21714306	Lost days--diaries for military intensive care patients	Thomas J, Bell E.	J R Nav Med Serv. 2011;97(1):11-5.	Thomas J	J R Nav Med Serv	2011
21701068	Ghrelin mediates stress-induced food-reward behavior in mice	Chuang JC, Perello M, Sakata I, Osborne-Lawrence S, Savitt JM, Lutter M, Zigman JM.	J Clin Invest. 2011 Jul;121(7):2684-92. doi: 10.1172/JCI57660. Epub 2011 Jun 23.	Chuang JC	J Clin Invest	2011	10.1172/JCI57660
21683556	Changes in brain anatomy during the course of posttraumatic stress disorder	Cardenas VA, Samuelson K, Lenoci M, Studholme C, Neylan TC, Marmar CR, Schuff N, Weiner MW.	Psychiatry Res. 2011 Aug 30;193(2):93-100. doi: 10.1016/j.pscychresns.2011.01.013. Epub 2011 Jun 16.	Cardenas VA	Psychiatry Res	2011	10.1016/j.pscychresns.2011.01.013
21677169	GABAA receptor endocytosis in the basolateral amygdala is critical to the reinstatement of fear memory measured by fear-potentiated startle	Lin HC, Tseng YC, Mao SC, Chen PS, Gean PW.	J Neurosci. 2011 Jun 15;31(24):8851-61. doi: 10.1523/JNEUROSCI.0979-11.2011.	Lin HC	J Neurosci	2011	10.1523/JNEUROSCI.0979-11.2011
21672298	Heart rate after trauma and the specificity of fear circuitry disorders	Bryant RA, Creamer M, O'Donnell M, Silove D, McFarlane AC.	Psychol Med. 2011 Dec;41(12):2573-80. doi: 10.1017/S0033291711000948. Epub 2011 Jun 15.	Bryant RA	Psychol Med	2011	10.1017/S0033291711000948
21663803	Worry, worry attacks, and PTSD among Cambodian refugees: a path analysis investigation	Hinton DE, Nickerson A, Bryant RA.	Soc Sci Med. 2011 Jun;72(11):1817-25. doi: 10.1016/j.socscimed.2011.03.045. Epub 2011 May 1.	Hinton DE	Soc Sci Med	2011	10.1016/j.socscimed.2011.03.045
21611173	Predicting impaired extinction of traumatic memory and elevated startle	Nalloor R, Bunting K, Vazdarjanova A.	PLoS One. 2011;6(5):e19760. doi: 10.1371/journal.pone.0019760. Epub 2011 May 18.	Nalloor R	PLoS One	2011	10.1371/journal.pone.0019760
21601366	Cortisol suppression by dexamethasone reduces exaggerated fear responses in posttraumatic stress disorder	Jovanovic T, Phifer JE, Sicking K, Weiss T, Norrholm SD, Bradley B, Ressler KJ.	Psychoneuroendocrinology. 2011 Nov;36(10):1540-52. doi: 10.1016/j.psyneuen.2011.04.008. Epub 2011 May 20.	Jovanovic T	Psychoneuroendocrinology	2011	10.1016/j.psyneuen.2011.04.008
21593730	Generalization of fear inhibition by disrupting hippocampal protein synthesis-dependent reconsolidation process	Yang CH, Huang CC, Hsu KS.	Neuropsychopharmacology. 2011 Sep;36(10):1992-2008. doi: 10.1038/npp.2011.87. Epub 2011 May 18.	Yang CH	Neuropsychopharmacology	2011	10.1038/npp.2011.87
21592319	Test-retest reliability during fear acquisition and fear extinction in humans	Zeidan MA, Lebron-Milad K, Thompson-Hollands J, Im JJ, Dougherty DD, Holt DJ, Orr SP, Milad MR.	CNS Neurosci Ther. 2012 Apr;18(4):313-7. doi: 10.1111/j.1755-5949.2011.00238.x.	Zeidan MA	CNS Neurosci Ther	2012	10.1111/j.1755-5949.2011.00238.x
21545724	Serotonin transporter gene polymorphisms and brain function during emotional distraction from cognitive processing in posttraumatic stress disorder	Morey RA, Hariri AR, Gold AL, Hauser MA, Munger HJ, Dolcos F, McCarthy G.	BMC Psychiatry. 2011 May 5;11:76. doi: 10.1186/1471-244X-11-76.	Morey RA	BMC Psychiatry	2011	10.1186/1471-244X-11-76
21489700	Decreased nocturnal growth hormone secretion and sleep fragmentation in combat-related posttraumatic stress disorder; potential predictors of impaired memory consolidation	van Liempt S, Vermetten E, Lentjes E, Arends J, Westenberg H.	Psychoneuroendocrinology. 2011 Oct;36(9):1361-9. doi: 10.1016/j.psyneuen.2011.03.009. Epub 2011 Apr 12.	van Liempt S	Psychoneuroendocrinology	2011	10.1016/j.psyneuen.2011.03.009
21464362	Disorder-specific impact of coordinated anxiety learning and management treatment for anxiety disorders in primary care	Craske MG, Stein MB, Sullivan G, Sherbourne C, Bystritsky A, Rose RD, Lang AJ, Welch S, Campbell-Sills L, Golinelli D, Roy-Byrne P.	Arch Gen Psychiatry. 2011 Apr;68(4):378-88. doi: 10.1001/archgenpsychiatry.2011.25.	Craske MG	Arch Gen Psychiatry	2011	10.1001/archgenpsychiatry.2011.25
21443892	Twin studies of posttraumatic stress disorder: differentiating vulnerability factors from sequelae	Kremen WS, Koenen KC, Afari N, Lyons MJ.	Neuropharmacology. 2012 Feb;62(2):647-53. doi: 10.1016/j.neuropharm.2011.03.012. Epub 2011 Mar 31.	Kremen WS	Neuropharmacology	2012	10.1016/j.neuropharm.2011.03.012
21410321	Long-term outcomes after uncomplicated mild traumatic brain injury: a comparison with trauma controls	Ponsford J, Cameron P, Fitzgerald M, Grant M, Mikocka-Walus A.	J Neurotrauma. 2011 Jun;28(6):937-46. doi: 10.1089/neu.2010.1516. Epub 2011 May 25.	Ponsford J	J Neurotrauma	2011	10.1089/neu.2010.1516
21404632	[The paradigm of abnormal sensory gating in fear extinction as pathophysiology in obsessive-compulsive disorder]	Shimizu E.	Seishin Shinkeigaku Zasshi. 2011;113(1):54-9.	Shimizu E	Seishin Shinkeigaku Zasshi	2011
21386891	Enhanced fear expression in a psychopathological mouse model of trait anxiety: pharmacological interventions	Sartori SB, Hauschild M, Bunck M, Gaburro S, Landgraf R, Singewald N.	PLoS One. 2011 Feb 28;6(2):e16849. doi: 10.1371/journal.pone.0016849.	Sartori SB	PLoS One	2011	10.1371/journal.pone.0016849
21382385	Neural correlates of recovery from post-traumatic stress disorder: a longitudinal fMRI investigation of memory encoding	Dickie EW, Brunet A, Akerib V, Armony JL.	Neuropsychologia. 2011 Jun;49(7):1771-8. doi: 10.1016/j.neuropsychologia.2011.02.055. Epub 2011 Mar 5.	Dickie EW	Neuropsychologia	2011	10.1016/j.neuropsychologia.2011.02.055
21377492	Acute inescapable stress exposure induces long-term sleep disturbances and avoidance behavior: a mouse model of post-traumatic stress disorder (PTSD)	Philbert J, Pichat P, Beeské S, Decobert M, Belzung C, Griebel G.	Behav Brain Res. 2011 Aug 1;221(1):149-54. doi: 10.1016/j.bbr.2011.02.039. Epub 2011 Mar 4.	Philbert J	Behav Brain Res	2011	10.1016/j.bbr.2011.02.039
21367358	Efficacy of a two-session program of cognitive restructuring and imagery modification to reduce the feeling of being contaminated in adult survivors of childhood sexual abuse: a pilot study	Steil R, Jung K, Stangier U.	J Behav Ther Exp Psychiatry. 2011 Sep;42(3):325-9. doi: 10.1016/j.jbtep.2011.01.008. Epub 2011 Feb 3.	Steil R	J Behav Ther Exp Psychiatry	2011	10.1016/j.jbtep.2011.01.008
21367351	Quality of and patient satisfaction with primary health care for anxiety disorders	Stein MB, Roy-Byrne PP, Craske MG, Campbell-Sills L, Lang AJ, Golinelli D, Rose RD, Bystritsky A, Sullivan G, Sherbourne CD.	J Clin Psychiatry. 2011 Jul;72(7):970-6. doi: 10.4088/JCP.09m05626blu. Epub 2011 Feb 22.	Stein MB	J Clin Psychiatry	2011	10.4088/JCP.09m05626blu
21360415	No effect of PTSD and other psychiatric disorders on cognitive functioning in veterans with mild TBI	Gordon SN, Fitzpatrick PJ, Hilsabeck RC.	Clin Neuropsychol. 2011 Apr;25(3):337-47. doi: 10.1080/13854046.2010.550634. Epub 2011 Feb 22.	Gordon SN	Clin Neuropsychol	2011	10.1080/13854046.2010.550634
21315519	Drinking motives as mediators between PTSD symptom severity and alcohol consumption in persons with severe mental illnesses	O'Hare T, Sherrer M.	Addict Behav. 2011 May;36(5):465-9. doi: 10.1016/j.addbeh.2011.01.006. Epub 2011 Jan 25.	O'Hare T	Addict Behav	2011	10.1016/j.addbeh.2011.01.006
21309117	Antidepressant treatment in anxiety disorders	Bespalov AY, van Gaalen MM, Gross G.	Curr Top Behav Neurosci. 2010;2:361-90. doi: 10.1007/7854_2009_3.	Bespalov AY	Curr Top Behav Neurosci	2010	10.1007/7854_2009_3
21306736	Epigenetic modification of hippocampal Bdnf DNA in adult rats in an animal model of post-traumatic stress disorder	Roth TL, Zoladz PR, Sweatt JD, Diamond DM.	J Psychiatr Res. 2011 Jul;45(7):919-26. doi: 10.1016/j.jpsychires.2011.01.013. Epub 2011 Feb 9.	Roth TL	J Psychiatr Res	2011	10.1016/j.jpsychires.2011.01.013
21295148	Acute psycho-social stress does not disrupt item-method directed forgetting, emotional stimulus content does	Zwissler B, Koessler S, Engler H, Schedlowski M, Kissler J.	Neurobiol Learn Mem. 2011 Mar;95(3):346-54. doi: 10.1016/j.nlm.2011.01.007. Epub 2011 Feb 2.	Zwissler B	Neurobiol Learn Mem	2011	10.1016/j.nlm.2011.01.007
21287964	Narrative coherence and the trauma experience: an exploratory mixed-method analysis	Freer BD, Whitt-Woosley A, Sprang G.	Violence Vict. 2010;25(6):742-54. doi: 10.1891/0886-6708.25.6.742.	Freer BD	Violence Vict	2010	10.1891/0886-6708.25.6.742
21285873	NR2B subunit-specific NMDA antagonist Ro25-6981 inhibits the expression of conditioned fear: a comparison with the NMDA antagonist MK-801 and fluoxetine	Haller J, Nagy R, Toth M, Pelczer KG, Mikics E.	Behav Pharmacol. 2011 Apr;22(2):113-21. doi: 10.1097/FBP.0b013e328343d7b2.	Haller J	Behav Pharmacol	2011	10.1097/FBP.0b013e328343d7b2
21248419	Challenges of welfare-to-work programs	Precin P.	Work. 2011;38(1):39-56. doi: 10.3233/WOR-2011-1103.	Precin P	Work	2011	10.3233/WOR-2011-1103
21236639	Psychosocial issues after a traumatic hand injury: facilitating adjustment	Hannah SD.	J Hand Ther. 2011 Apr-Jun;24(2):95-102; quiz 103. doi: 10.1016/j.jht.2010.11.001. Epub 2011 Jan 14.	Hannah SD	J Hand Ther	2011	10.1016/j.jht.2010.11.001
21211792	Emotional vulnerability in borderline personality disorder is cue specific and modulated by traumatization	Limberg A, Barnow S, Freyberger HJ, Hamm AO.	Biol Psychiatry. 2011 Mar 15;69(6):574-82. doi: 10.1016/j.biopsych.2010.10.024. Epub 2011 Jan 6.	Limberg A	Biol Psychiatry	2011	10.1016/j.biopsych.2010.10.024
21194896	Early post-stressor intervention with propranolol is ineffective in preventing posttraumatic stress responses in an animal model for PTSD	Cohen H, Kaplan Z, Koresh O, Matar MA, Geva AB, Zohar J.	Eur Neuropsychopharmacol. 2011 Mar;21(3):230-40. doi: 10.1016/j.euroneuro.2010.11.011. Epub 2010 Dec 30.	Cohen H	Eur Neuropsychopharmacol	2011	10.1016/j.euroneuro.2010.11.011
22383864	A Randomized Controlled Trial Comparing Integrated Cognitive Behavioral Therapy Versus Individual Addiction Counseling for Co-occurring Substance Use and Posttraumatic Stress Disorders	McGovern MP, Lambert-Harris C, Alterman AI, Xie H, Meier A.	J Dual Diagn. 2011 Jan 1;7(4):207-227. doi: 10.1080/15504263.2011.620425.	McGovern MP	J Dual Diagn	2011	10.1080/15504263.2011.620425
21191042	The anaphase promoting complex is required for memory function in mice	Kuczera T, Stilling RM, Hsia HE, Bahari-Javan S, Irniger S, Nasmyth K, Sananbenesi F, Fischer A.	Learn Mem. 2010 Dec 22;18(1):49-57. doi: 10.1101/lm.1998411. Print 2011 Jan.	Kuczera T	Learn Mem	2010	10.1101/lm.1998411
21180658	Effects of exogenous glucocorticoid on combat-related PTSD symptoms	Surís A, North C, Adinoff B, Powell CM, Greene R.	Ann Clin Psychiatry. 2010 Nov;22(4):274-9.	Surís A	Ann Clin Psychiatry	2010
21175922	Daily telephone monitoring compared with retrospective recall of alcohol use among patients in early recovery	Simpson TL, Galloway C, Rosenthal CF, Bush KR, McBride B, Kivlahan DR.	Am J Addict. 2011 Jan-Feb;20(1):63-8. doi: 10.1111/j.1521-0391.2010.00094.x. Epub 2010 Nov 8.	Simpson TL	Am J Addict	2011	10.1111/j.1521-0391.2010.00094.x
21174503	Cognitive dysfunction in post-traumatic obsessive-compulsive disorder	Borges MC, Braga DT, Iêgo S, D'Alcante CC, Sidrim I, Machado MC, Pinto PS, Cordioli AV, do Rosário MC, Petribú K, Mendlowicz MV, Mari JJ, Miguel EC, Fontenelle LF.	Aust N Z J Psychiatry. 2011 Jan;45(1):76-85. doi: 10.3109/00048674.2010.527822.	Borges MC	Aust N Z J Psychiatry	2011	10.3109/00048674.2010.527822
21174249	Executive clock drawing correlates with performance-based functional status in people with combat-related mild traumatic brain injury and comorbid posttraumatic stress disorder	Writer BW, Schillerstrom JE, Regwan HK, Harlan BS.	J Rehabil Res Dev. 2010;47(9):841-50. doi: 10.1682/jrrd.2009.10.0162.	Writer BW	J Rehabil Res Dev	2010	10.1682/jrrd.2009.10.0162
21172365	Individual differences in novelty-seeking behavior in rats as a model for psychosocial stress-related mood disorders	Duclot F, Hollis F, Darcy MJ, Kabbaj M.	Physiol Behav. 2011 Aug 3;104(2):296-305. doi: 10.1016/j.physbeh.2010.12.014. Epub 2010 Dec 21.	Duclot F	Physiol Behav	2011	10.1016/j.physbeh.2010.12.014
21169818	Relationship of a common polymorphism of the glucocorticoid receptor gene to traumatic memories and posttraumatic stress disorder in patients after intensive care therapy	Hauer D, Weis F, Papassotiropoulos A, Schmoeckel M, Beiras-Fernandez A, Lieke J, Kaufmann I, Kirchhoff F, Vogeser M, Roozendaal B, Briegel J, de Quervain D, Schelling G.	Crit Care Med. 2011 Apr;39(4):643-50. doi: 10.1097/CCM.0b013e318206bae6.	Hauer D	Crit Care Med	2011	10.1097/CCM.0b013e318206bae6
21147478	EMDR: eye movements superior to beeps in taxing working memory and reducing vividness of recollections	van den Hout MA, Engelhard IM, Rijkeboer MM, Koekebakker J, Hornsveld H, Leer A, Toffolo MB, Akse N.	Behav Res Ther. 2011 Feb;49(2):92-8. doi: 10.1016/j.brat.2010.11.003. Epub 2010 Nov 22.	van den Hout MA	Behav Res Ther	2011	10.1016/j.brat.2010.11.003
21144125	Trauma, identity and mental health in UK military veterans	Brewin CR, Garnett R, Andrews B.	Psychol Med. 2011 Aug;41(8):1733-40. doi: 10.1017/S003329171000231X. Epub 2010 Dec 14.	Brewin CR	Psychol Med	2011	10.1017/S003329171000231X
21093682	Neuropsychological assessment in traumatic brain injury	Podell K, Gifford K, Bougakov D, Goldberg E.	Psychiatr Clin North Am. 2010 Dec;33(4):855-76. doi: 10.1016/j.psc.2010.08.003.	Podell K	Psychiatr Clin North Am	2010	10.1016/j.psc.2010.08.003
21075593	Differential activity of subgenual cingulate and brainstem in panic disorder and PTSD	Tuescher O, Protopopescu X, Pan H, Cloitre M, Butler T, Goldstein M, Root JC, Engelien A, Furman D, Silverman M, Yang Y, Gorman J, LeDoux J, Silbersweig D, Stern E.	J Anxiety Disord. 2011 Mar;25(2):251-7. doi: 10.1016/j.janxdis.2010.09.010. Epub 2010 Nov 13.	Tuescher O	J Anxiety Disord	2011	10.1016/j.janxdis.2010.09.010
21075363	Reduced recognition of fear and sadness in post-traumatic stress disorder	Poljac E, Montagne B, de Haan EH.	Cortex. 2011 Sep;47(8):974-80. doi: 10.1016/j.cortex.2010.10.002. Epub 2010 Oct 21.	Poljac E	Cortex	2011	10.1016/j.cortex.2010.10.002
21074109	Stability of combat exposure recall in Operation Iraqi Freedom veterans	Garvey Wilson AL, Hoge CW, McGurk D, Thomas JL, Castro CA.	Ann Epidemiol. 2010 Dec;20(12):939-47. doi: 10.1016/j.annepidem.2010.08.007.	Garvey Wilson AL	Ann Epidemiol	2010	10.1016/j.annepidem.2010.08.007
21051088	Transition from military to VHA care: psychiatric health services for Iraq/Afghanistan combat-wounded	Copeland LA, Zeber JE, Bingham MO, Pugh MJ, Noël PH, Schmacker ER, Lawrence VA.	J Affect Disord. 2011 Apr;130(1-2):226-30. doi: 10.1016/j.jad.2010.10.017. Epub 2010 Nov 3.	Copeland LA	J Affect Disord	2011	10.1016/j.jad.2010.10.017
21047644	Reduced hippocampal and amygdala activity predicts memory distortions for trauma reminders in combat-related PTSD	Hayes JP, LaBar KS, McCarthy G, Selgrade E, Nasser J, Dolcos F; VISN 6 Mid-Atlantic MIRECC workgroup; Morey RA.	J Psychiatr Res. 2011 May;45(5):660-9. doi: 10.1016/j.jpsychires.2010.10.007. Epub 2010 Nov 2.	Hayes JP	J Psychiatr Res	2011	10.1016/j.jpsychires.2010.10.007
20964954	Effects of trauma-related cues on pain processing in posttraumatic stress disorder: an fMRI investigation	Mickleborough MJ, Daniels JK, Coupland NJ, Kao R, Williamson PC, Lanius UF, Hegadoren K, Schore A, Densmore M, Stevens T, Lanius RA.	J Psychiatry Neurosci. 2011 Jan;36(1):6-14. doi: 10.1503/jpn.080188.	Mickleborough MJ	J Psychiatry Neurosci	2011	10.1503/jpn.080188
20943900	Rescue of impaired fear extinction and normalization of cortico-amygdala circuit dysfunction in a genetic mouse model by dietary zinc restriction	Whittle N, Hauschild M, Lubec G, Holmes A, Singewald N.	J Neurosci. 2010 Oct 13;30(41):13586-96. doi: 10.1523/JNEUROSCI.0849-10.2010.	Whittle N	J Neurosci	2010	10.1523/JNEUROSCI.0849-10.2010
20934312	Hydrocortisone responsiveness in Gulf War veterans with PTSD: effects on ACTH, declarative memory hippocampal [(18)F]FDG uptake on PET	Yehuda R, Golier JA, Bierer LM, Mikhno A, Pratchett LC, Burton CL, Makotkine I, Devanand DP, Pradhaban G, Harvey PD, Mann JJ.	Psychiatry Res. 2010 Nov 30;184(2):117-27. doi: 10.1016/j.pscychresns.2010.06.010. Epub 2010 Oct 8.	Yehuda R	Psychiatry Res	2010	10.1016/j.pscychresns.2010.06.010
20929713	Impact of predatory threat on fear extinction in Lewis rats	Goswami S, Cascardi M, Rodríguez-Sierra OE, Duvarci S, Paré D.	Learn Mem. 2010 Sep 27;17(10):494-501. doi: 10.1101/lm.1948910. Print 2010 Oct.	Goswami S	Learn Mem	2010	10.1101/lm.1948910
20922362	Reduction of fear-potentiated startle by benzodiazepines in C57BL/6J mice	Smith KS, Meloni EG, Myers KM, Van't Veer A, Carlezon WA Jr, Rudolph U.	Psychopharmacology (Berl). 2011 Feb;213(4):697-706. doi: 10.1007/s00213-010-2026-1. Epub 2010 Oct 5.	Smith KS	Psychopharmacology (Berl)	2011	10.1007/s00213-010-2026-1
20889289	Recall of intensive care unit stay in patients managed with a sedation protocol or a sedation protocol with daily sedative interruption: a pilot study	Ethier C, Burry L, Martinez-Motta C, Tirgari S, Jiang D, McDonald E, Granton J, Cook D, Mehta S; Canadian Critical Care Trials Group.	J Crit Care. 2011 Apr;26(2):127-32. doi: 10.1016/j.jcrc.2010.08.003.	Ethier C	J Crit Care	2011	10.1016/j.jcrc.2010.08.003
20870745	Antagonism of lateral amygdala alpha1-adrenergic receptors facilitates fear conditioning and long-term potentiation	Lazzaro SC, Hou M, Cunha C, LeDoux JE, Cain CK.	Learn Mem. 2010 Sep 24;17(10):489-93. doi: 10.1101/lm.1918210. Print 2010 Oct.	Lazzaro SC	Learn Mem	2010	10.1101/lm.1918210
20863519	Enhanced hippocampal BDNF/TrkB signaling in response to fear conditioning in an animal model of posttraumatic stress disorder	Takei S, Morinobu S, Yamamoto S, Fuchikami M, Matsumoto T, Yamawaki S.	J Psychiatr Res. 2011 Apr;45(4):460-8. doi: 10.1016/j.jpsychires.2010.08.009. Epub 2010 Sep 21.	Takei S	J Psychiatr Res	2011	10.1016/j.jpsychires.2010.08.009
20856187	Impact of chronic Posttraumatic Stress Disorder on the Quality of life of war survivors	Bravo-Mehmedbasić A, Kucukalić A, Kulenović AD, Suljić E.	Psychiatr Danub. 2010 Sep;22(3):430-5.	Bravo-Mehmedbasić A	Psychiatr Danub	2010
20849863	The long-term impact of footshock stress on addiction-related behaviors in rats	Barsy B, Mikics E, Barsvári B, Haller J.	Neuropharmacology. 2011 Feb-Mar;60(2-3):267-73. doi: 10.1016/j.neuropharm.2010.09.009. Epub 2010 Sep 16.	Barsy B	Neuropharmacology	2011	10.1016/j.neuropharm.2010.09.009
20844476	Oxytocin reduces background anxiety in a fear-potentiated startle paradigm	Missig G, Ayers LW, Schulkin J, Rosen JB.	Neuropsychopharmacology. 2010 Dec;35(13):2607-16. doi: 10.1038/npp.2010.155. Epub 2010 Sep 15.	Missig G	Neuropsychopharmacology	2010	10.1038/npp.2010.155
20838777	Effects of the novel endocannabinoid uptake inhibitor, LY2183240, on fear-potentiated startle and alcohol-seeking behaviors in mice selectively bred for high alcohol preference	Powers MS, Barrenha GD, Mlinac NS, Barker EL, Chester JA.	Psychopharmacology (Berl). 2010 Dec;212(4):571-83. doi: 10.1007/s00213-010-1997-2. Epub 2010 Sep 14.	Powers MS	Psychopharmacology (Berl)	2010	10.1007/s00213-010-1997-2
20832443	Fear conditioning fragments REM sleep in stress-sensitive Wistar-Kyoto, but not Wistar, rats	DaSilva JK, Lei Y, Madan V, Mann GL, Ross RJ, Tejani-Butt S, Morrison AR.	Prog Neuropsychopharmacol Biol Psychiatry. 2011 Jan 15;35(1):67-73. doi: 10.1016/j.pnpbp.2010.08.023. Epub 2010 Sep 9.	DaSilva JK	Prog Neuropsychopharmacol Biol Psychiatry	2011	10.1016/j.pnpbp.2010.08.023
20804778	Novelty-evoked activity in open field predicts susceptibility to helpless behavior	Padilla E, Shumake J, Barrett DW, Holmes G, Sheridan EC, Gonzalez-Lima F.	Physiol Behav. 2010 Dec 2;101(5):746-54. doi: 10.1016/j.physbeh.2010.08.017. Epub 2010 Sep 6.	Padilla E	Physiol Behav	2010	10.1016/j.physbeh.2010.08.017
20703199	A psychobiological rationale for oxytocin in the treatment of posttraumatic stress disorder	Olff M, Langeland W, Witteveen A, Denys D.	CNS Spectr. 2010 Aug;15(8):522-30. doi: 10.1017/s109285290000047x.	Olff M	CNS Spectr	2010	10.1017/s109285290000047x
20700523	Environmental enrichment induces behavioral recovery and enhanced hippocampal cell proliferation in an antidepressant-resistant animal model for PTSD	Hendriksen H, Prins J, Olivier B, Oosting RS.	PLoS One. 2010 Aug 5;5(8):e11943. doi: 10.1371/journal.pone.0011943.	Hendriksen H	PLoS One	2010	10.1371/journal.pone.0011943
20655545	Prolonged fear incubation leads to generalized avoidance behavior in mice	Pamplona FA, Henes K, Micale V, Mauch CP, Takahashi RN, Wotjak CT.	J Psychiatr Res. 2011 Mar;45(3):354-60. doi: 10.1016/j.jpsychires.2010.06.015. Epub 2010 Jul 23.	Pamplona FA	J Psychiatr Res	2011	10.1016/j.jpsychires.2010.06.015
20653296	Cardiac coherence and posttraumatic stress disorder in combat veterans	Ginsberg JP, Berry ME, Powell DA.	Altern Ther Health Med. 2010 Jul-Aug;16(4):52-60.	Ginsberg JP	Altern Ther Health Med	2010
20623596	Behavioral activation as a primary care-based treatment for PTSD and depression among returning veterans	Jakupcak M, Wagner A, Paulson A, Varra A, McFall M.	J Trauma Stress. 2010 Aug;23(4):491-5. doi: 10.1002/jts.20543.	Jakupcak M	J Trauma Stress	2010	10.1002/jts.20543
20602730	Polysomnography in patients with post-traumatic stress disorder	Yetkin S, Aydin H, Ozgen F.	Psychiatry Clin Neurosci. 2010 Jun;64(3):309-17. doi: 10.1111/j.1440-1819.2010.02084.x.	Yetkin S	Psychiatry Clin Neurosci	2010	10.1111/j.1440-1819.2010.02084.x
20599458	Spironolactone and low-dose dexamethasone enhance extinction of contextual fear conditioning	Ninomiya EM, Martynhak BJ, Zanoveli JM, Correia D, da Cunha C, Andreatini R.	Prog Neuropsychopharmacol Biol Psychiatry. 2010 Oct 1;34(7):1229-35. doi: 10.1016/j.pnpbp.2010.06.025. Epub 2010 Jul 3.	Ninomiya EM	Prog Neuropsychopharmacol Biol Psychiatry	2010	10.1016/j.pnpbp.2010.06.025
20569651	Switching between executive and default mode networks in posttraumatic stress disorder: alterations in functional connectivity	Daniels JK, McFarlane AC, Bluhm RL, Moores KA, Clark CR, Shaw ME, Williamson PC, Densmore M, Lanius RA.	J Psychiatry Neurosci. 2010 Jul;35(4):258-66. doi: 10.1503/jpn.090175.	Daniels JK	J Psychiatry Neurosci	2010	10.1503/jpn.090175
20537404	Attention to novel and target stimuli in trauma survivors	Kimble MO, Fleming K, Bandy C, Zambetti A.	Psychiatry Res. 2010 Aug 15;178(3):501-6. doi: 10.1016/j.psychres.2009.10.009.	Kimble MO	Psychiatry Res	2010	10.1016/j.psychres.2009.10.009
20494591	History of post-traumatic stress disorder is associated with impaired neuropsychometric performance after coronary artery surgery	Hudetz JA, Gandhi SD, Iqbal Z, Patterson KM, Byrne AJ, Warltier DC, Pagel PS.	J Cardiothorac Vasc Anesth. 2010 Dec;24(6):964-8. doi: 10.1053/j.jvca.2010.02.019. Epub 2010 May 21.	Hudetz JA	J Cardiothorac Vasc Anesth	2010	10.1053/j.jvca.2010.02.019
[truncated: 486 more rows]

## Sheet: included
PMID	Title	Authors	Citation	First Author	Journal/Book	Publication Year	DOI
[truncated: 274 more rows]
